# Supplementary material for: Effects of parthenolide on amino acid metabolism and oxidative stress in lung adenocarcinoma based on quantitative proteomic analysis, targeted amino acid metabolomics, network pharmacology, and experimental validation
Source: Front Oncol. 2025 Sep 1;15:1642866. doi: 10.3389/fonc.2025.1642866 (PMC12433850; doi:10.3389/fonc.2025.1642866)
Supplement: Supplementary file 4 [file DataSheet1.xlsx]

## Sheet: all proteins
Gene.names	Number.of.proteins	Unique.peptides	Sequence.coverage....	MS.MS.count	Q.value	Score	LFQ.intensity.Con1	LFQ.intensity.Con2	LFQ.intensity.Con3	LFQ.intensity.Treat1	LFQ.intensity.Treat2	LFQ.intensity.Treat3	iBAQ	Rank	Control.1	Control.2	Control.3	Treat.1	Treat.2	Treat.3	im..Control.1	im..Control.2	im..Control.3	im..Treat.1	im..Treat.2	im..Treat.3	Treat	Control	pv..Treat--Control	qv..Treat--Control	fc..Treat--Control	ENTREZID
COX2;COII;MT-CO2;cox2	345	6	38.9	32	0	28.026	63147000	62733000	59188000	72271000	81321000	72808000	53678000	320	63146999.9999999	62733000	59188000.0000001	72270999.9999999	81321000.0000001	72808000.0000001	FALSE	FALSE	FALSE	FALSE	FALSE	FALSE	75466666.6666667	61689333.3333333	0.0252682204957455	0.117862977050472	1.22333412583483	4513
FLJ10292;MAGOHB	6	1	43.2	17	0	16.828	19231000	18362000	16448000	19017000	18241000	16162000	11210000	919.5	19231000	18362000	16448000	19017000	18241000	16162000	FALSE	FALSE	FALSE	FALSE	FALSE	FALSE	17806666.6666667	18013666.6666667	0.890825009248983	0.592608245608678	0.988508724857053	55110
RBM8;RBM8A	3	1	27	22	0	15.564	36052000	35755000	36525000	40729000	38564000	35167000	29151000	489	36052000	35755000	36525000	40729000	38564000	35167000	FALSE	FALSE	FALSE	FALSE	FALSE	FALSE	38153333.3333333	36110666.6666667	0.468775434702183	0.437268125735519	1.05656685005354	9939
TM9SF4	5	2	3.8	4	0	4.1023	2225600	2130500	2034800	2360400	0	2344000	725720	2735	2225600	2130500	2034800	2360400	2267553.24481846	2344000	FALSE	FALSE	FALSE	FALSE	TRUE	FALSE	2323984.41493949	2130300	0.19811320754717	0.286121874112733	1.09091884473524	9777
TM9SF2	3	4	7.3	15	0	8.0119	5025200	5087700	6006600	6843400	5570100	5880600	2238700	1973	5025200	5087700	6006600	6843400	5570100.00000001	5880599.99999999	FALSE	FALSE	FALSE	FALSE	FALSE	FALSE	6098033.33333333	5373166.66666667	0.213799482056974	0.296027704104775	1.13490492881293	9375
SMBP;TM9SF3	8	5	8.8	33	0	15.541	22224000	22431000	22104000	25766000	24441000	22975000	8625300	1070	22224000	22431000	22104000	25766000	24441000	22975000	FALSE	FALSE	FALSE	FALSE	FALSE	FALSE	24394000	22253000	0.200295967443581	0.287646847379847	1.09621174673078	56889
AP1S1	17	3	21	17	0	16.76	5351200	5727400	4747100	5038200	5220400	5351200	3353200	1669	5351200.00000001	5727400	4747100	5038200	5220400	5351200.00000001	FALSE	FALSE	FALSE	FALSE	FALSE	FALSE	5203266.66666667	5275233.33333334	0.890455049944506	0.592608245608678	0.98635763346961	1174
EIF3C;EIF3CL	16	27	31	132	0	112.66	164040000	172010000	187210000	181670000	172370000	190530000	26523000	532	164040000	172010000	187210000	181670000	172370000	190530000	FALSE	FALSE	FALSE	FALSE	FALSE	FALSE	181523333.333333	174420000	0.588716241213467	0.490757263204359	1.04072545197416	8663
RBM3	2	7	39.5	32	0	51.562	49723000	57253000	53667000	41188000	45815000	47478000	39032000	406	49723000	57253000	53666999.9999999	41188000	45815000	47478000	FALSE	FALSE	FALSE	FALSE	FALSE	FALSE	44827000	53547666.6666667	0.05275619681835	0.153258360251388	0.837141985645188	5935
PRPSAP2	16	3	16.8	9	0	8.8361	4497600	4325000	4557500	4090100	4461500	4018000	1509600	2261	4497599.99999999	4325000	4557500	4090100	4461500	4018000	FALSE	FALSE	FALSE	FALSE	FALSE	FALSE	4189866.66666667	4460033.33333333	0.366703662597114	0.382499154705233	0.939424966928498	5636
SDHA	14	10	22	26	0	27.996	23622000	27729000	20660000	21165000	22522000	22763000	5629700	1323	23622000	27729000	20660000	21165000	22522000	22763000	FALSE	FALSE	FALSE	FALSE	FALSE	FALSE	22150000	24003666.6666667	0.458971513133555	0.43374302068894	0.922775687047812	6389
FLOT2;hCG_1998851	7	10	34.3	21	0	23.878	7027200	5559300	5231000	6032500	5688000	5494600	1613600	2203	7027200	5559300	5231000	6032499.99999999	5688000	5494600	FALSE	FALSE	FALSE	FALSE	FALSE	FALSE	5738366.66666667	5939166.66666667	0.788716241213467	0.566860109580845	0.966190543005472	2319
ALDOC	20	9	44	39	0	53.939	17515000	14190000	14161000	14208000	16326000	16293000	4718500	1442	17515000	14190000	14161000	14208000	16326000	16293000	FALSE	FALSE	FALSE	FALSE	FALSE	FALSE	15609000	15288666.6666667	0.801368849426563	0.568104058977983	1.02095233942354	230
RAB34	15	8	34.7	15	0	15.983	8842400	8558300	8417100	6609900	7928300	6908000	3049900	1743	8842400	8558299.99999999	8417099.99999999	6609900	7928300	6907999.99999999	FALSE	FALSE	FALSE	FALSE	FALSE	FALSE	7148733.33333333	8605933.33333333	0.0424343322234554	0.139362135805893	0.830674960686038	83871
EFHD2	13	12	50.4	43	0	36.823	52671000	49885000	42633000	47712000	47528000	43631000	27126000	522	52671000	49885000	42633000	47712000	47528000	43631000	FALSE	FALSE	FALSE	FALSE	FALSE	FALSE	46290333.3333334	48396333.3333334	0.634443211246763	0.510360905318716	0.956484306662351	79180
EPHA2	45	10	12.4	32	0	26.736	18129000	17345000	18734000	17010000	17364000	16042000	2353700	1942	18129000	17345000	18734000	17010000	17364000	16042000	FALSE	FALSE	FALSE	FALSE	FALSE	FALSE	16805333.3333333	18069333.3333334	0.292156862745098	0.342757952525637	0.930047225501769	1969
CD2BP2	4	6	19.4	15	0	14.15	14599000	14766000	16329000	15243000	13178000	15923000	7325100	1156	14599000	14766000	16329000	15243000	13178000	15923000	FALSE	FALSE	FALSE	FALSE	FALSE	FALSE	14781333.3333333	15231333.3333333	0.708361080281169	0.53841733587474	0.970455639690113	10421
RPL18	12	9	43.1	67	0	150.29	302920000	309210000	338480000	328690000	304840000	326590000	283420000	56	302920000	309210000	338480000	328690000	304840000	326590000	FALSE	FALSE	FALSE	FALSE	FALSE	FALSE	320040000	316870000	0.882500924898261	0.590714036046214	1.01000410262884	6141
SNRP70;SNRNP70	10	15	33.2	63	0	41.747	73536000	85159000	80510000	89549000	80473000	86814000	35789000	426	73536000	85159000	80510000	89549000.0000001	80473000	86814000	FALSE	FALSE	FALSE	FALSE	FALSE	FALSE	85612000	79735000	0.369182389937107	0.382940545167402	1.07370665328902	6625
NUP62;hCG_19665	3	5	14.3	13	0	13.295	11289000	11950000	11583000	10170000	12405000	11655000	8049400	1103	11289000	11950000	11583000	10170000	12405000	11655000	FALSE	FALSE	FALSE	FALSE	FALSE	FALSE	11410000	11607333.3333333	0.803033666296707	0.5686197056938	0.982999253345587	23636
RRAS	4	1	17.9	11	0	14.543	5903200	5245000	0	8846300	9282200	0	2114000	2006	5903200.00000001	5245000	2162183.43384682	8846300.00000001	9282199.99999999	2143098.14725541	FALSE	FALSE	TRUE	FALSE	FALSE	TRUE	6757199.38241847	4436794.47794894	0.400887902330744	0.400352095332094	1.52299129833533	6237
CCDC6	7	6	16.8	12	0	11.396	5764400	6296000	5449800	6195900	5527200	6131400	1931000	2072	5764400.00000001	6295999.99999999	5449800	6195900.00000001	5527200.00000001	6131400	FALSE	FALSE	FALSE	FALSE	FALSE	FALSE	5951500	5836733.33333333	0.79937106918239	0.568104058977983	1.01966282509623	8030
HK1	20	31	39.6	169	0	159.16	265270000	261630000	212320000	252250000	266170000	262770000	33243000	447	265270000	261630000	212320000	252250000	266170000	262770000	FALSE	FALSE	FALSE	FALSE	FALSE	FALSE	260396666.666667	246406666.666667	0.509211986681465	0.457814594644474	1.05677606125375	3098
HNRPH3;HNRNPH3	10	8	33.8	39	0	68.825	71105000	71057000	79200000	70050000	68071000	59906000	29367000	487	71104999.9999999	71057000	79200000	70050000.0000001	68071000	59906000	FALSE	FALSE	FALSE	FALSE	FALSE	FALSE	66009000	73787333.3333333	0.196596374398816	0.284581739692729	0.894584436353124	3189
SEC24C	9	14	21.6	63	0	46.834	25093000	24078000	28978000	26678000	26133000	27776000	4058900	1546	25093000	24078000	28978000	26678000	26133000	27776000	FALSE	FALSE	FALSE	FALSE	FALSE	FALSE	26862333.3333333	26049666.6666667	0.677580466148724	0.525745981314546	1.03119681633802	9632
hCG_2024613;DNAJC9	3	6	27.7	20	0	22.317	11393000	10512000	14170000	13336000	13527000	11223000	5941700	1282	11393000	10512000	14170000	13336000	13527000	11223000	FALSE	FALSE	FALSE	FALSE	FALSE	FALSE	12695333.3333333	12025000	0.588605253422124	0.490757263204359	1.05574497574498	23234
VCL;HEL114	10	63	62.2	328	0	323.31	682150000	656510000	734850000	694420000	673650000	708610000	57760000	302	682150000	656510000	734849999.999999	694420000	673650000.000001	708610000.000001	FALSE	FALSE	FALSE	FALSE	FALSE	FALSE	692226666.666667	691170000	0.971513133555309	0.612737464342869	1.00152880863849	7414
CDC2;DKFZp686L20222;CDK1	9	10	34.7	40	0	45.687	91109000	98049000	87801000	72965000	70297000	80207000	28868000	495	91109000	98048999.9999999	87801000	72965000	70297000	80207000	FALSE	FALSE	FALSE	FALSE	FALSE	FALSE	74489666.6666667	92319666.6666666	0.0242323344432112	0.117828321661748	0.806866720344889	983
PSAP	11	7	14.6	15	0	15.127	29989000	23760000	27085000	41071000	39924000	30520000	8023600	1107	29989000	23760000	27085000	41071000	39924000	30520000	FALSE	FALSE	FALSE	FALSE	FALSE	FALSE	37171666.6666667	26944666.6666667	0.024787273399926	0.117828321661748	1.37955563253087	5660
hCG_2002731;PELO	3	5	15.6	10	0	13.204	3541300	3330500	3990200	3291600	3029700	3278400	1058500	2494.5	3541300	3330500	3990200	3291600	3029700	3278400	FALSE	FALSE	FALSE	FALSE	FALSE	FALSE	3199900	3620666.66666667	0.162634110247873	0.26018473730841	0.883787516111213	53918
DKFZp586G1518;AP3M1	7	5	19.9	13	0	12.209	7285200	7385400	7211000	7491200	7854400	8268200	2741400	1824	7285199.99999999	7385400	7211000	7491200	7854400	8268200	FALSE	FALSE	FALSE	FALSE	FALSE	FALSE	7871266.66666667	7293866.66666666	0.264002959674436	0.328132366127649	1.07916240128693	26985
PPIF	6	7	56	31	0	16.241	38249000	41958000	43255000	45520000	44211000	47477000	24458000	558	38249000	41958000	43255000	45520000	44211000	47477000	FALSE	FALSE	FALSE	FALSE	FALSE	FALSE	45736000	41154000	0.163965963743988	0.26102182323921	1.11133790154056	10105
VDAC2	10	14	62.8	80	0	76.099	158050000	171590000	157310000	179900000	173260000	185360000	80694000	229	158050000	171590000	157310000	179900000	173260000	185360000	FALSE	FALSE	FALSE	FALSE	FALSE	FALSE	179506666.666667	162316666.666667	0.158416574176841	0.258130158220911	1.10590409692987	7417
EXOC2	4	2	2.2	7	0	4.7935	1991100	1743000	1780800	0	1810600	1739300	206440	3260	1991100	1743000	1780800	2171052.77323779	1810600	1739300	FALSE	FALSE	FALSE	TRUE	FALSE	FALSE	1906984.25774593	1838300	0.715982241953385	0.54102184361324	1.03736292103896	55770
ECI2;PECI;HCA64	14	8	27.7	24	0	38.633	20083000	18938000	14750000	10644000	13583000	13013000	5843500	1293	20083000	18938000	14750000	10644000	13583000	13013000	FALSE	FALSE	FALSE	FALSE	FALSE	FALSE	12413333.3333333	17923666.6666667	0.0159822419533851	0.103468413098565	0.692566625132506	10455
NUP153	4	12	10.8	35	0	32.617	15209000	16140000	17825000	18306000	16296000	20167000	1725500	2155	15209000	16140000	17825000	18306000	16296000	20167000	FALSE	FALSE	FALSE	FALSE	FALSE	FALSE	18256333.3333333	16391333.3333333	0.268627450980392	0.329979979318865	1.11377963964697	9972
SERPINB6	10	7	27.4	27	0	39.022	18729000	19107000	14154000	17113000	15394000	17201000	5036600	1389	18729000	19107000	14154000	17113000	15394000	17201000	FALSE	FALSE	FALSE	FALSE	FALSE	FALSE	16569333.3333334	17330000	0.727192008879023	0.545314630661914	0.956106943643009	5269
JTV1;AIMP2	6	7	29.1	28	0	27.007	19271000	21336000	20101000	22651000	20921000	20697000	8245300	1093	19271000	21336000	20101000	22651000	20921000	20697000	FALSE	FALSE	FALSE	FALSE	FALSE	FALSE	21423000	20236000	0.43133555308916	0.417034358961536	1.0586578375173	7965
PRPF4B	5	5	6.5	10	0	10.353	3235800	3463200	3305400	2943700	3020300	2895700	509350	2925	3235800	3463200	3305400	2943700	3020300	2895700	FALSE	FALSE	FALSE	FALSE	FALSE	FALSE	2953233.33333333	3334800	0.0714761376248613	0.16999721661927	0.885580344648355	8899
HIST1H2BI;HIST1H2BK;HIST1H2BN;HIST1H2BD;HIST1H2BM;HIST1H2BH;HIST2H2BF;HIST1H2BC;HIST1H2BL;H2BFS	22	2	63.5	115	0	169.25	5.37e+09	5082900000	6650300000	7.031e+09	5564200000	5577200000	5249100000	1	5.37e+09	5082900000	6650300000	7.031e+09	5564200000	5577200000	FALSE	FALSE	FALSE	FALSE	FALSE	FALSE	6057466666.66667	5701066666.66667	0.584017758046615	0.489872556204089	1.06251461714767	8339
HIST1H2AC	16	0	40.8	11	0	6.5545	16124000	18671000	30898000	19168000	15884000	22209000	25711000	543	16124000	18671000	30898000	19168000	15884000	22209000	FALSE	FALSE	FALSE	FALSE	FALSE	FALSE	19087000	21897666.6666667	0.542101368849427	0.472930117399793	0.871645380786385	8334
OXCT;OXCT1	7	6	12.7	17	0	12.7	7151700	7421900	6761700	7542400	7061200	6959300	1797800	2128	7151700	7421899.99999999	6761700	7542400	7061200.00000001	6959299.99999999	FALSE	FALSE	FALSE	FALSE	FALSE	FALSE	7187633.33333333	7111766.66666667	0.875841657417684	0.588134839426864	1.01066776656527	5019
GNB1	20	5	39.1	15	0	50.118	15019000	17733000	19868000	15981000	19702000	21401000	8859400	1048	15019000	17733000	19868000	15981000	19702000	21401000	FALSE	FALSE	FALSE	FALSE	FALSE	FALSE	19028000	17540000	0.491157972623011	0.448373417935834	1.08483	2782
HMGCS1	8	17	38.5	71	0	75.025	55635000	55364000	61151000	38943000	42756000	40901000	11621000	901	55635000	55363999.9999999	61151000	38943000	42756000	40901000	FALSE	FALSE	FALSE	FALSE	FALSE	FALSE	40866666.6666667	57383333.3333333	0.00455049944506104	0.0886920183981367	0.712169619517863	3157
SYBL1;VAMP7	10	5	27.3	14	0	10.578	10372000	13011000	11766000	9408900	9511700	8819300	5171000	1373	10372000	13011000	11766000	9408900.00000001	9511699.99999999	8819299.99999999	FALSE	FALSE	FALSE	FALSE	FALSE	FALSE	9246633.33333333	11716333.3333333	0.028597854236034	0.123275052527279	0.789208796836324	6845
NUP155	7	19	18.3	64	0	78.051	37401000	39672000	37371000	31150000	31550000	28304000	3837100	1582	37401000	39672000	37371000	31150000	31550000	28304000	FALSE	FALSE	FALSE	FALSE	FALSE	FALSE	30334666.6666667	38148000	0.013133555308916	0.098569617292433	0.795183670616197	9631
PAIP1	5	3	10.1	8	0	8.9378	6540200	6932900	6400800	0	6029700	7166100	3155600	1722	6540200.00000001	6932900	6400800.00000001	1029236.3261152	6029699.99999999	7166100.00000001	FALSE	FALSE	FALSE	TRUE	FALSE	FALSE	4741678.77537173	6624633.33333334	0.14347021827599	0.24598698106909	0.71576471282009	10605
AMPD2	12	9	10.6	20	0	16.506	12576000	12574000	12048000	15483000	12658000	13404000	2179200	1991	12576000	12574000	12048000	15483000	12658000	13404000	FALSE	FALSE	FALSE	FALSE	FALSE	FALSE	13848333.3333333	12399333.3333333	0.221272660007399	0.301109795384417	1.11686112156568	271
AHCYL1;FGFR2-AHCYL1;AHCYL2	14	2	4	9	0	8.3417	18985000	21910000	23266000	32338000	23332000	25286000	6112000	1261	18985000	21910000	23266000	32338000	23332000	25286000	FALSE	FALSE	FALSE	FALSE	FALSE	FALSE	26985333.3333333	21387000	0.0699963004069552	0.169326526776824	1.26176337650598	10768
NNT	10	10	14.5	23	0	32.704	18127000	14287000	12724000	18761000	16371000	14686000	2026900	2038	18127000	14287000	12724000	18761000	16371000	14686000	FALSE	FALSE	FALSE	FALSE	FALSE	FALSE	16606000	15046000	0.392230854605993	0.39543337849119	1.10368204173867	23530
CSDE1;UNR	15	17	25.7	69	0	44.449	63244000	62963000	73951000	62789000	60520000	65262000	8882900	1047	63243999.9999999	62963000.0000001	73950999.9999999	62789000	60520000	65261999.9999999	FALSE	FALSE	FALSE	FALSE	FALSE	FALSE	62857000	66719333.3333333	0.481502034776175	0.444827213661561	0.942110732521308	7812
CAPZA1	3	10	60.8	68	0	65.559	111320000	100930000	106790000	122520000	112730000	118800000	54135000	318	111320000	100930000	106790000	122520000	112730000	118800000	FALSE	FALSE	FALSE	FALSE	FALSE	FALSE	118016666.666667	106346666.666667	0.155937846836848	0.25708142765567	1.10973545636911	829
TRIM33	5	3	3.6	8	0	5.6943	2951400	1806600	2679800	2188200	2294900	2428900	337660	3114	2951400	1806600	2679800	2188200	2294900	2428900	FALSE	FALSE	FALSE	FALSE	FALSE	FALSE	2304000	2479266.66666667	0.693414724380318	0.531392711165447	0.929307053160881	51592
PAF1	6	5	11.1	11	0	9.914	6141500	4782200	6054900	5072400	0	4040600	1077800	2487	6141499.99999999	4782200	6054900	5072400	1085983.45101585	4040600	FALSE	FALSE	FALSE	FALSE	TRUE	FALSE	3399661.15033862	5659533.33333333	0.0570107288198298	0.157884984833965	0.600696373730217	54623
WDR77	5	4	14	16	0	20.68	10982000	9788700	10986000	10921000	10263000	9325500	5940100	1283	10982000	9788700.00000001	10986000	10921000	10263000	9325500.00000001	FALSE	FALSE	FALSE	FALSE	FALSE	FALSE	10169833.3333333	10585566.6666667	0.617758046614872	0.504544310197857	0.960726397893988	79084
HNRPUL1;HNRNPUL1	19	20	30.4	94	0	74.553	76099000	72528000	77742000	78484000	72138000	75281000	14482000	781	76099000	72528000	77742000	78483999.9999999	72138000	75281000	FALSE	FALSE	FALSE	FALSE	FALSE	FALSE	75301000	75456333.3333333	0.972623011468738	0.612737464342869	0.997941414239582	11100
PAFAH1B3	4	3	11.3	21	0	7.9622	27073000	29728000	24462000	26819000	26966000	25841000	10584000	944	27073000	29728000	24462000	26819000	26966000	25841000	FALSE	FALSE	FALSE	FALSE	FALSE	FALSE	26542000	27087666.6666666	0.827487976322605	0.575193207022709	0.979855530807379	5050
TIMM50	14	6	16.2	23	0	28.203	13412000	13049000	13473000	12693000	14980000	12041000	3999900	1555	13412000	13049000	13473000	12693000	14980000	12041000	FALSE	FALSE	FALSE	FALSE	FALSE	FALSE	13238000	13311333.3333333	0.907140214576397	0.596354711090753	0.994490910001502	92609
PPP1R13L	6	8	13	20	0	24.751	9171900	7800800	8419600	8052000	7756000	7931100	1432900	2288	9171900	7800799.99999999	8419600.00000001	8052000.00000001	7756000	7931100	FALSE	FALSE	FALSE	FALSE	FALSE	FALSE	7913033.33333334	8464100	0.396115427302997	0.397242160437989	0.934893648862057	10848
PPP5C	9	4	9.7	15	0	15.124	7322100	6240000	7117900	7014600	6206700	7756100	1643900	2186	7322100	6240000.00000001	7117900	7014600	6206700	7756100.00000001	FALSE	FALSE	FALSE	FALSE	FALSE	FALSE	6992466.66666667	6893333.33333334	0.893562708102109	0.592785699856143	1.01438104448743	5536
ARHGEF1	14	17	24.2	51	0	45.093	16388000	18149000	17758000	16486000	17990000	17608000	2429600	1924	16388000	18149000	17758000	16486000	17990000	17608000	FALSE	FALSE	FALSE	FALSE	FALSE	FALSE	17361333.3333333	17431666.6666667	0.956196818349981	0.609478600391425	0.995965197437613	9138
SAE1	13	17	50.3	62	0	54.831	66811000	67137000	67498000	78936000	78976000	85925000	20906000	620	66811000	67137000.0000001	67498000	78936000	78976000	85925000	FALSE	FALSE	FALSE	FALSE	FALSE	FALSE	81279000	67148666.6666667	0.0195708472068073	0.109893155667484	1.21043356532272	10055
SYMPK;SYMPK variant protein	11	10	10	19	0	27.172	14906000	13545000	13040000	11413000	11649000	10693000	1148600	2451	14906000	13545000	13040000	11413000	11649000	10693000	FALSE	FALSE	FALSE	FALSE	FALSE	FALSE	11251666.6666667	13830333.3333333	0.0260081391046985	0.11980577337548	0.813549926490082	8189
NAPA	18	8	41.8	17	0	24.595	13880000	13242000	10332000	10985000	12962000	10288000	4771600	1432	13880000	13242000	10332000	10985000	12962000	10288000	FALSE	FALSE	FALSE	FALSE	FALSE	FALSE	11411666.6666667	12484666.6666667	0.451905290418054	0.429068446287034	0.914054573610295	8775
XRCC1	13	5	8.3	18	0	13.115	8468300	9145400	10980000	14740000	11902000	12656000	2524600	1881	8468300	9145399.99999999	10980000	14740000	11902000	12656000	FALSE	FALSE	FALSE	FALSE	FALSE	FALSE	13099333.3333333	9531233.33333333	0.0173510913799482	0.106569763324988	1.37435868740317	7515
VASP	10	13	42.1	44	0	68.955	21026000	19421000	20821000	22309000	22731000	21610000	7483400	1143	21026000	19421000	20821000	22309000	22731000	21610000	FALSE	FALSE	FALSE	FALSE	FALSE	FALSE	22216666.6666667	20422666.6666667	0.213984461709212	0.296039369141884	1.08784357250114	7408
PFKM	26	8	18.3	29	0	24.815	11481000	11681000	10113000	7838000	9871300	12579000	2278600	1961	11481000	11681000	10113000	7838000.00000001	9871300	12579000	FALSE	FALSE	FALSE	FALSE	FALSE	FALSE	10096100	11091666.6666667	0.403847576766556	0.401455642249181	0.910241923365891	5213
DDX23	6	9	12	24	0	21.202	18351000	16104000	13958000	15662000	15930000	16671000	2448700	1918	18351000	16104000	13958000	15662000	15930000	16671000	FALSE	FALSE	FALSE	FALSE	FALSE	FALSE	16087666.6666667	16137666.6666667	0.97606363300037	0.61388615381265	0.996901658645405	9416
SMARCD1;SMARCD3	17	3	16.3	14	0	12.895	3207500	3193100	0	3610200	2759200	3330500	931300	2589	3207500	3193100	1028148.2938307	3610200	2759200	3330500	FALSE	FALSE	TRUE	FALSE	FALSE	FALSE	3233300	2476249.4312769	0.179023307436182	0.270674835530935	1.30572468151269	6602
PRKAG1;PRKAG2	14	2	22.6	8	0	3.9264	4387200	3618800	4116000	4204000	4592900	4338200	3274700	1682	4387200	3618800	4116000	4204000	4592900	4338200	FALSE	FALSE	FALSE	FALSE	FALSE	FALSE	4378366.66666667	4040666.66666667	0.333629300776915	0.363911697180206	1.08357531760436	5571
hCG_28765;AKAP2	9	7	7.7	18	0	15.06	18216000	22278000	18409000	17967000	15959000	19494000	2939800	1773	18216000	22278000	18409000	17967000	15959000	19494000	FALSE	FALSE	FALSE	FALSE	FALSE	FALSE	17806666.6666667	19634333.3333333	0.335516093229745	0.364364377853398	0.906914758161724	11217
SMC2;SMC2L1	18	25	23.1	73	0	57.799	41900000	42048000	45589000	41358000	41060000	47174000	4167900	1529	41900000	42048000	45589000	41358000	41060000	47174000.0000001	FALSE	FALSE	FALSE	FALSE	FALSE	FALSE	43197333.3333334	43179000	0.990972992970773	0.619083399339937	1.00042458911354	10592
HSDL2	6	5	20.9	13	0	48.648	11636000	10152000	10303000	8513700	10545000	8967800	2774400	1817	11636000	10152000	10303000	8513700	10545000	8967799.99999999	FALSE	FALSE	FALSE	FALSE	FALSE	FALSE	9342166.66666666	10697000	0.159415464298927	0.258511436480955	0.873344551431864	84263
ROD1;PTBP3	8	2	11.8	6	0	8.0997	1932700	2165500	2567100	2309200	1760700	0	740830	2725	1932700	2165500	2567100	2309200	1760700	1014564.31213436	FALSE	FALSE	FALSE	FALSE	FALSE	TRUE	1694821.43737812	2221766.66666667	0.123418423973363	0.228195763327618	0.762826026155516	9991
TEX10	7	8	10	27	0	49.006	11337000	10902000	11545000	9640300	10545000	9797400	1547700	2234	11337000	10902000	11545000	9640300.00000001	10545000	9797400	FALSE	FALSE	FALSE	FALSE	FALSE	FALSE	9994233.33333333	11261333.3333333	0.0939326674065853	0.198115921040151	0.887482240113663	54881
LTB4DH;PTGR1	5	2	7.3	5	0	5.8249	5103700	0	0	5776500	6067400	6038800	1913500	2084	5103700	2097698.97324226	2230857.40474724	5776500	6067400	6038800	FALSE	TRUE	TRUE	FALSE	FALSE	FALSE	5960900	3144085.45932983	0.0109507954125046	0.0947993715547655	1.89590902572686	22949
NCBP1	3	14	22.5	39	0	43.261	34868000	31138000	26894000	29374000	32617000	29576000	5676800	1316	34868000	31138000	26894000	29374000	32617000	29576000	FALSE	FALSE	FALSE	FALSE	FALSE	FALSE	30522333.3333333	30966666.6666667	0.914280429152793	0.598443103820918	0.985651237890204	4686
UBE1;UBA1	13	33	37.1	201	0	292.74	332490000	315390000	309500000	371230000	361320000	379650000	39892000	394	332490000	315390000	309500000	371230000	361320000	379650000	FALSE	FALSE	FALSE	FALSE	FALSE	FALSE	370733333.333333	319126666.666667	0.0397706252312246	0.137340874275837	1.16171217280495	7317
UBE2L3	6	4	53.9	43	0	26.028	62028000	61982000	55873000	61654000	63408000	60615000	53432000	321	62028000.0000001	61982000.0000001	55873000	61654000.0000001	63407999.9999999	60615000	FALSE	FALSE	FALSE	FALSE	FALSE	FALSE	61892333.3333333	59961000.0000001	0.632963374028857	0.5103120952203	1.03220982527532	7332
hCG_2011153;THOC5	9	5	7.3	7	0	7.8284	5596700	4226700	3902600	6499100	4535000	0	954180	2568	5596700.00000001	4226700	3902600	6499100	4535000	2211578.38237291	FALSE	FALSE	FALSE	FALSE	FALSE	TRUE	4415226.12745764	4575333.33333333	0.625490196078431	0.507153963400267	0.965006439048005	8563
YWHAH	7	12	49.6	45	0	58.372	58215000	51569000	54596000	55768000	56074000	58709000	21983000	597	58215000	51568999.9999999	54596000	55768000	56074000.0000001	58709000.0000001	FALSE	FALSE	FALSE	FALSE	FALSE	FALSE	56850333.3333334	54793333.3333333	0.587199408065113	0.490757263204359	1.03754106338971	7533
SF3A1	7	25	32.4	110	0	84.792	109590000	107930000	114310000	100510000	103120000	110480000	16766000	714	109590000	107930000	114310000	100510000	103120000	110480000	FALSE	FALSE	FALSE	FALSE	FALSE	FALSE	104703333.333333	110610000	0.415538290788013	0.408248599939876	0.946599162221619	10291
MYH9	44	119	64.6	850	0	323.31	2.129e+09	2434200000	2377400000	2375400000	2365900000	2.512e+09	142860000	151	2.129e+09	2434200000	2377400000	2375400000	2365900000	2.512e+09	FALSE	FALSE	FALSE	FALSE	FALSE	FALSE	2417766666.66667	2313533333.33333	0.542027376988531	0.472930117399793	1.04505374175143	4627
XRCC6	8	29	44.5	202	0	246.38	332860000	334240000	346580000	362820000	351470000	393190000	69198000	263	332860000	334240000	346580000	362820000	351470000	393190000	FALSE	FALSE	FALSE	FALSE	FALSE	FALSE	369160000	337893333.333333	0.223640399556049	0.302655663000766	1.09253413305974	2547
RAC2	19	2	33.3	9	0	4.8151	17128000	15323000	14688000	12255000	11162000	11043000	10820000	936	17128000	15323000	14688000	12255000	11162000	11043000	FALSE	FALSE	FALSE	FALSE	FALSE	FALSE	11486666.6666667	15713000	0.00762116167221606	0.0894132929348408	0.731029508474936	5880
NAGA	2	2	5.6	7	0	4.8105	1784700	1658400	0	1539600	1951300	1462900	547840	2883	1784700	1658400	2171787.60083211	1539600	1951300	1462900	FALSE	FALSE	TRUE	FALSE	FALSE	FALSE	1651266.66666667	1871629.20027737	0.293118756936737	0.342757952525637	0.882261650129178	4668
RPL23	8	6	47.8	65	0	162.22	201250000	218730000	217140000	196380000	216620000	226470000	148580000	144.5	201250000	218730000	217140000	196380000	216620000	226470000	FALSE	FALSE	FALSE	FALSE	FALSE	FALSE	213156666.666667	212373333.333333	0.972142064372919	0.612737464342869	1.00368847312908	9349
SMARCE1	26	7	30.3	12	0	20.23	16231000	17298000	15868000	20055000	16797000	17127000	5776000	1304	16231000	17298000	15868000	20055000	16797000	17127000	FALSE	FALSE	FALSE	FALSE	FALSE	FALSE	17993000	16465666.6666667	0.31527931927488	0.354137015170674	1.09275866955483	6605
LASP1	15	11	40.2	54	0	38.69	73574000	70420000	71457000	80155000	70601000	76540000	33074000	451	73574000.0000001	70419999.9999999	71457000.0000001	80154999.9999999	70601000	76539999.9999999	FALSE	FALSE	FALSE	FALSE	FALSE	FALSE	75765333.3333333	71817000	0.462301146873844	0.434997862018636	1.05497769794524	3927
CNP	9	3	6.7	9	0	5.917	4276300	4288200	4285200	3984200	0	3906400	852000	2648	4276300	4288200	4285200	3984200	2338871.01211393	3906400	FALSE	FALSE	FALSE	FALSE	TRUE	FALSE	3409823.67070464	4283233.33333333	0.104513503514613	0.208771075264213	0.796086368717863	1267
ACLY;ACLY variant protein	9	41	42.4	203	0	207.32	305280000	322530000	307840000	299480000	310300000	298230000	32858000	455	305280000	322530000	307840000	299480000	310300000	298230000	FALSE	FALSE	FALSE	FALSE	FALSE	FALSE	302670000	311883333.333333	0.616833148353681	0.504280175617162	0.97045903917063	47
RANGAP1	10	24	45.8	78	0	124.59	78246000	80581000	98127000	78939000	72951000	75520000	19019000	654	78246000	80581000	98126999.9999999	78938999.9999999	72951000	75519999.9999999	FALSE	FALSE	FALSE	FALSE	FALSE	FALSE	75803333.3333333	85651333.3333333	0.218091009988901	0.299006863929307	0.885022221876289	5905
PHF5A	2	8	68.2	28	0	30.599	46918000	45457000	42920000	55530000	49505000	60847000	39149000	403	46918000	45457000	42920000	55530000	49505000	60847000	FALSE	FALSE	FALSE	FALSE	FALSE	FALSE	55294000	45098333.3333334	0.0416574176840548	0.138841903135502	1.22607635167597	84844
RAB5C	14	6	54.2	63	0	83.937	71629000	63255000	56844000	68110000	59165000	62087000	36482000	422	71629000	63254999.9999999	56843999.9999999	68110000.0000001	59165000	62087000	FALSE	FALSE	FALSE	FALSE	FALSE	FALSE	63120666.6666667	63909333.3333333	0.91527931927488	0.59846870423535	0.987659601101562	5878
RPL27	8	7	53.2	74	0	40.697	256230000	256690000	277500000	273120000	226160000	230500000	227990000	86	256230000	256690000	277500000	273120000	226160000	230500000	FALSE	FALSE	FALSE	FALSE	FALSE	FALSE	243260000	263473333.333333	0.343692193858676	0.368942333310494	0.923281293489537	6155
FKBP10;DKFZp666D193	12	11	22	38	0	27.021	99872000	102670000	89990000	89948000	84583000	80765000	17287000	694	99871999.9999999	102670000	89990000.0000001	89947999.9999999	84583000.0000001	80765000	FALSE	FALSE	FALSE	FALSE	FALSE	FALSE	85098666.6666667	97510666.6666667	0.100517943026267	0.203801762009885	0.872711361492076	60681
VPS25	4	2	10.2	8	0	4.5821	3885200	4127800	4092700	4023200	4035600	3116900	2459600	1915	3885200	4127800	4092700	4023200	4035600	3116900	FALSE	FALSE	FALSE	FALSE	FALSE	FALSE	3725233.33333333	4035233.33333334	0.386200517943026	0.392325851989082	0.923176685363093	84313
hCG_16955;COA3	3	3	26.4	7	0	14.317	8534700	0	8705300	7609100	7030100	0	7187100	1166	8534700	995983.943987435	8705299.99999999	7609100.00000001	7030100	2152674.44892345	FALSE	TRUE	FALSE	FALSE	FALSE	TRUE	5597291.48297449	6078661.31466247	0.775064742878283	0.562594980452811	0.920809894355051	28958
VAT1	11	10	29.5	52	0	31.146	40414000	37962000	29828000	50300000	52683000	53179000	17106000	698	40414000	37962000	29828000	50300000	52683000.0000001	53178999.9999999	FALSE	FALSE	FALSE	FALSE	FALSE	FALSE	52054000	36068000	0.00880503144654088	0.0909819471968555	1.44321836530997	10493
PSMD13	16	19	46.3	96	0	64.049	120460000	118590000	128830000	136050000	132720000	125730000	30609000	475	120460000	118590000	128830000	136050000	132720000	125730000	FALSE	FALSE	FALSE	FALSE	FALSE	FALSE	131500000	122626666.666667	0.315538290788013	0.354137015170674	1.07236055235403	5719
HEL-S-283;PSME3	16	9	34.6	55	0	52.776	50255000	46414000	47383000	41623000	46881000	46340000	22550000	585.5	50255000	46414000	47383000	41623000	46881000	46340000	FALSE	FALSE	FALSE	FALSE	FALSE	FALSE	44948000	48017333.3333333	0.373769885312616	0.385437190762257	0.936078638269513	10197
IFITM2;IFITM3;IFITM1	11	2	23	8	0	7.1737	9776400	9271900	8651700	8739200	9780400	9240300	58304000	299	9776399.99999999	9271900.00000001	8651700.00000001	8739200	9780400.00000001	9240300.00000001	FALSE	FALSE	FALSE	FALSE	FALSE	FALSE	9253300	9233333.33333334	0.974546799852016	0.613162149000401	1.00216245487365	8519
PSAT1	7	15	48.1	70	0	67.716	73610000	80077000	83512000	124600000	131340000	137430000	32408000	458	73609999.9999999	80077000	83512000.0000001	124600000	131340000	137430000	FALSE	FALSE	FALSE	FALSE	FALSE	FALSE	131123333.333333	79066333.3333333	0.00218275989641139	0.0886920183981367	1.65839653624172	29968
HNRPK;HNRNPK	8	1	58.5	4	0	5.4722	0	7119600	5841600	0	0	3265400	967490	2559	2241577.11697128	7119600	5841600	2240294.51270076	2277528.44483416	3265400	TRUE	FALSE	FALSE	TRUE	TRUE	FALSE	2594407.65251164	5067592.37232376	0.0527931927487976	0.153258360251388	0.511960604148192	3190
TJP2	15	10	8.7	17	0	20.657	4739300	4189100	5414100	6380300	6923700	6422300	543790	2888	4739300	4189100	5414100	6380300	6923699.99999999	6422300	FALSE	FALSE	FALSE	FALSE	FALSE	FALSE	6575433.33333333	4780833.33333333	0.0103588605253422	0.0932155827503028	1.37537388879205	9414
RPL17;hCG_24487;RPL17-C18orf32	17	10	60.9	92	0	86.857	219500000	263020000	287070000	241670000	279070000	2.44e+08	178060000	119	219500000	263020000	287070000	241670000	279070000	2.44e+08	FALSE	FALSE	FALSE	FALSE	FALSE	FALSE	254913333.333333	256530000	0.980836108028117	0.616425323041527	0.99369794306059	6139
CTSL1;CTSL	14	4	13.2	18	0	28.603	17736000	19907000	16773000	0	23518000	26347000	10526000	949	17736000	19907000	16773000	2180735.80978267	23518000	26347000	FALSE	FALSE	FALSE	TRUE	FALSE	FALSE	17348578.6032609	18138666.6666667	0.348575656677765	0.371175485434795	0.956441778333261	1514
SPTLC1	9	3	9.9	9	0	5.4827	3866600	3622700	4654600	0	4453900	4140200	1984700	2053	3866600	3622700	4654600	1457589.99946009	4453900	4140200	FALSE	FALSE	FALSE	TRUE	FALSE	FALSE	3350563.33315336	4047966.66666667	0.272475027746948	0.333145984699085	0.827715149125083	10558
NEDD4L	30	3	7.9	9	0	6.6589	2465600	2209600	3094600	2889200	2483200	2408800	433450	3008	2465600	2209600	3094600	2889200	2483200	2408800	FALSE	FALSE	FALSE	FALSE	FALSE	FALSE	2593733.33333333	2589933.33333333	0.940251572327044	0.605823706316305	1.00146721923344	23327
KDSR;FVT1	5	3	11.1	14	0	14.689	4616300	4275100	4610200	3713500	3425500	3658600	1606500	2208	4616300	4275100	4610200	3713500	3425500	3658600	FALSE	FALSE	FALSE	FALSE	FALSE	FALSE	3599200	4500533.33333333	0.0128375878653348	0.098569617292433	0.799727439710849	2531
LMAN1	4	6	9	22	0	14.747	35019000	37607000	32542000	35366000	42002000	40812000	11618000	902	35019000	37607000	32542000	35366000	42002000	40812000	FALSE	FALSE	FALSE	FALSE	FALSE	FALSE	39393333.3333334	35056000	0.206252312245653	0.29135196960776	1.12372584816674	3998
SERPINB8	9	6	23	22	0	27.097	13237000	17224000	15991000	25697000	23120000	26026000	5979500	1278	13237000	17224000	15991000	25697000	23120000	26026000	FALSE	FALSE	FALSE	FALSE	FALSE	FALSE	24947666.6666667	15484000	0.00421753607103219	0.0886920183981367	1.61119004563851	5271
VPS4B	10	2	7.2	14	0	16.973	8979600	7689500	6853600	6057700	9068300	6993600	1915200	2081	8979600.00000001	7689500	6853600	6057700	9068299.99999999	6993600	FALSE	FALSE	FALSE	FALSE	FALSE	FALSE	7373200	7840900	0.587865334813171	0.490757263204359	0.940351235189838	9525
ARL8B	5	3	28.8	22	0	13.198	14400000	13158000	11815000	13887000	15043000	15551000	7953200	1116	14400000	13158000	11815000	13887000	15043000	15551000	FALSE	FALSE	FALSE	FALSE	FALSE	FALSE	14827000	13124333.3333333	0.17229004809471	0.26552238976589	1.12973357376883	55207
ATG7	18	20	33.1	85	0	101.5	56290000	59239000	52828000	49745000	53438000	51654000	8781400	1057	56290000	59239000	52828000	49745000	53438000	51654000	FALSE	FALSE	FALSE	FALSE	FALSE	FALSE	51612333.3333333	56119000	0.257713651498335	0.324573726353369	0.919694458798862	10533
THUMPD3	4	8	17.8	14	0	20.019	9421400	9471200	11811000	11573000	9556000	9869900	2565900	1871	9421400	9471200	11811000	11573000	9556000.00000001	9869900.00000001	FALSE	FALSE	FALSE	FALSE	FALSE	FALSE	10332966.6666667	10234533.3333333	0.907103218645949	0.596354711090753	1.00961776469209	25917
FLJ00144;TMEM43	4	3	12.9	16	0	6.9041	5153400	6836900	6499500	6415200	6918700	6518800	2870900	1792	5153400	6836900	6499500	6415200	6918699.99999999	6518800.00000001	FALSE	FALSE	FALSE	FALSE	FALSE	FALSE	6617566.66666667	6163266.66666667	0.440251572327044	0.423034060292751	1.07371091088059	79188
RPL32	6	11	54.9	65	0	61.808	120010000	156130000	176770000	142390000	137440000	140050000	132780000	156	120010000	156130000	176770000	142390000	137440000	140050000	FALSE	FALSE	FALSE	FALSE	FALSE	FALSE	139960000	150970000	0.577284498705142	0.487434492350265	0.92707160362986	6161
TRNT1	6	3	7.4	7	0	5.0266	3068900	2086500	1902700	2136800	2196000	1903500	479450	2955	3068900	2086500	1902700	2136800	2196000	1903500	FALSE	FALSE	FALSE	FALSE	FALSE	FALSE	2078766.66666667	2352700	0.450906400295967	0.428848542941503	0.883566398889219	51095
RAB5A	6	4	39.5	9	0	24.456	4973300	5560600	3905300	3880200	4138300	3710900	2518100	1885	4973300	5560600	3905300	3880200	4138300	3710900	FALSE	FALSE	FALSE	FALSE	FALSE	FALSE	3909800	4813066.66666667	0.0947095819459859	0.199183351578047	0.812330323009585	5868
UBE2E1;UBE2E2;UBE2E3	15	3	17.7	8	0	6.1104	13147000	11279000	11193000	11308000	0	10502000	7893300	1120	13147000	11279000	11193000	11308000	1530673.02648771	10502000	FALSE	FALSE	FALSE	FALSE	TRUE	FALSE	7780224.34216257	11873000	0.10377358490566	0.208535377611519	0.655287150860151	7324
OXSR1	4	9	22.2	32	0	23.18	32150000	29895000	30416000	32843000	35928000	31657000	8063100	1101	32150000	29895000	30416000	32843000	35928000	31657000	FALSE	FALSE	FALSE	FALSE	FALSE	FALSE	33476000	30820333.3333333	0.280503144654088	0.337157929446021	1.08616605920334	9943
RPSA;LOC388524	7	11	46	103	0	323.31	362510000	393070000	398300000	361660000	346520000	369970000	179800000	117	362510000	393070000	398300000	361660000	346520000	369970000	FALSE	FALSE	FALSE	FALSE	FALSE	FALSE	359383333.333334	384626666.666667	0.33370329263781	0.363911697180206	0.93436925850175	3921
EXOSC7	4	5	22.3	15	0	12.639	2740700	3077400	3381300	2430900	2942200	2854600	1040300	2506	2740700	3077400	3381300	2430900	2942200	2854600	FALSE	FALSE	FALSE	FALSE	FALSE	FALSE	2742566.66666667	3066466.66666667	0.268146503884573	0.329979979318865	0.894373546100833	23016
RPL15	14	11	50	74	0	44.907	271160000	322560000	286290000	263400000	264440000	270330000	1.61e+08	132	271160000	322560000	286290000	263400000	264440000	270330000	FALSE	FALSE	FALSE	FALSE	FALSE	FALSE	266056666.666667	293336666.666666	0.241805401405845	0.315278881068136	0.907001056806173	6138
MYL1;MYL3	5	1	11.4	11	0	24.949	24167000	0	29302000	23950000	17553000	24660000	13946000	795	24167000	2164461.93384891	29302000	23950000	17553000	24660000	FALSE	TRUE	FALSE	FALSE	FALSE	FALSE	22054333.3333333	18544487.311283	0.250832408435072	0.320079702155812	1.18926627429138	4634
DHX30	6	22	22.5	61	0	57.43	30351000	28064000	27724000	24954000	27654000	25918000	2350500	1944	30351000	28064000	27724000	24954000	27654000	25918000	FALSE	FALSE	FALSE	FALSE	FALSE	FALSE	26175333.3333333	28713000	0.218756936736959	0.299254361412222	0.911619591590337	22907
USP19	13	4	3.8	9	0	6.3522	3304300	3446300	3682500	3355100	4182700	4194500	405740	3035	3304300	3446300	3682500	3355100	4182700	4194500	FALSE	FALSE	FALSE	FALSE	FALSE	FALSE	3910766.66666667	3477700	0.24975952645209	0.319196469057981	1.12452674660456	10869
APEH	8	12	19	60	0	49.362	42271000	38496000	32747000	30651000	32625000	30489000	7589200	1138	42271000	38496000	32747000	30651000	32625000	30489000	FALSE	FALSE	FALSE	FALSE	FALSE	FALSE	31255000	37838000	0.0666666666666667	0.165330227860738	0.826021459908029	327
PRKAR2A	16	10	26.2	26	0	19.165	17938000	16342000	18101000	18134000	20065000	21252000	4842100	1419	17938000	16342000	18101000	18134000	20065000	21252000	FALSE	FALSE	FALSE	FALSE	FALSE	FALSE	19817000	17460333.3333333	0.142064372918979	0.245321606522745	1.13497260457036	5576
GMPPB	4	4	14.2	4	0	8.4458	4745000	4107400	0	4096200	4309700	0	1289000	2375	4744999.99999999	4107400	1453989.77752439	4096200	4309700	1437748.53216604	FALSE	FALSE	TRUE	FALSE	FALSE	TRUE	3281216.17738868	3435463.2591748	0.913244543100259	0.598183686568246	0.95510151902391	29925
GNL3	3	9	19.6	24	0	51.141	22743000	21438000	21074000	18763000	19668000	20232000	4950800	1400	22743000	21438000	21074000	18763000	19668000	20232000	FALSE	FALSE	FALSE	FALSE	FALSE	FALSE	19554333.3333333	21751666.6666667	0.130965593784684	0.233614187434866	0.898980921002222	26354
CCDC72;TMA7;hCG_2014768	3	3	31.2	11	0	6.0863	12937000	12200000	14975000	16171000	13505000	11833000	41935000	375	12937000	12200000	14975000	16171000	13505000	11833000	FALSE	FALSE	FALSE	FALSE	FALSE	FALSE	13836333.3333333	13370666.6666667	0.785164631890492	0.565782775192905	1.03482748304747	51372
RHOA;RHOC;ARHA	16	2	44	49	0	42.871	95197000	115260000	97883000	79835000	77561000	87117000	74974000	246	95197000	115260000	97882999.9999999	79835000.0000001	77561000	87117000	FALSE	FALSE	FALSE	FALSE	FALSE	FALSE	81504333.3333334	102780000	0.0298927118017018	0.125262111310457	0.792997989232666	387
SUCLG2;DKFZp586M2023	8	12	30.6	45	0	34.049	28661000	27831000	25865000	33938000	33101000	32047000	6713000	1207	28661000	27831000	25865000	33938000	33101000	32047000	FALSE	FALSE	FALSE	FALSE	FALSE	FALSE	33028666.6666667	27452333.3333333	0.0259711431742508	0.11980577337548	1.20312784584188	8801
RPL29	3	3	21	19	0	25.332	79387000	65102000	81539000	74658000	66740000	56740000	110780000	182	79387000.0000001	65102000	81539000	74658000.0000001	66739999.9999999	56740000.0000001	FALSE	FALSE	FALSE	FALSE	FALSE	FALSE	66046000	75342666.6666667	0.242804291527932	0.315984341982314	0.876608207832658	6159
TMEM113;WDR82	2	9	34.2	25	0	23.266	13055000	12708000	12280000	10621000	14117000	11708000	4578100	1462	13055000	12708000	12280000	10621000	14117000	11708000	FALSE	FALSE	FALSE	FALSE	FALSE	FALSE	12148666.6666667	12681000	0.605993340732519	0.499068235985609	0.95802118655206	80335
THEX1;ERI1	4	4	12.9	11	0	9.6339	4308600	4961100	4161900	4801300	4478800	5105300	1726600	2154	4308600	4961100	4161900	4801300	4478800	5105300	FALSE	FALSE	FALSE	FALSE	FALSE	FALSE	4795133.33333333	4477200	0.419977802441731	0.411091810451641	1.07101164418238	90459
CTSB	19	9	39.2	45	0	42.887	80610000	83004000	66364000	69573000	73153000	90434000	26974000	525	80610000	83004000	66364000	69573000.0000001	73153000	90434000	FALSE	FALSE	FALSE	FALSE	FALSE	FALSE	77720000	76659333.3333333	0.910839807621162	0.597751878665695	1.01383610606232	1508
THUMPD1;44M2.1;DKFZp686C1054	6	5	16.4	16	0	16.292	8017300	8165900	8665000	7641900	7416500	8461900	2120800	2003	8017300.00000001	8165900	8665000.00000001	7641900	7416500	8461900.00000001	FALSE	FALSE	FALSE	FALSE	FALSE	FALSE	7840100	8282733.33333334	0.457084720680725	0.432516657199293	0.946559509340716	55623
CHORDC1	9	6	24.9	22	0	14.066	10331000	13490000	12351000	12452000	9993600	14167000	5213800	1368	10331000	13490000	12351000	12452000	9993600	14167000	FALSE	FALSE	FALSE	FALSE	FALSE	FALSE	12204200	12057333.3333333	0.946170921198668	0.607411844330392	1.01218069224815	26973
MRE11A	11	9	14	23	0	21.247	10393000	8644600	10114000	11014000	9369100	8954000	1817600	2119	10393000	8644600	10114000	11014000	9369100.00000001	8954000	FALSE	FALSE	FALSE	FALSE	FALSE	FALSE	9779033.33333334	9717200	0.952608213096559	0.608913009445002	1.0063632870923	4361
KDELC2	6	5	13.2	12	0	44.204	4565100	5214600	4091900	2842500	4404000	3411000	916500	2598	4565100	5214600	4091900	2842500	4404000	3411000	FALSE	FALSE	FALSE	FALSE	FALSE	FALSE	3552500	4623866.66666667	0.0586755456899741	0.157884984833965	0.768296375328008	143888
DLAT	11	11	20.3	47	0	43.871	57445000	51641000	47163000	55190000	60691000	59788000	11984000	882	57445000	51641000	47163000.0000001	55190000	60691000	59787999.9999999	FALSE	FALSE	FALSE	FALSE	FALSE	FALSE	58556333.3333333	52083000	0.181724010358861	0.272204321381882	1.12428879544829	1737
hCG_2032701;STT3A	6	9	13.5	33	0	27.188	43233000	43393000	44030000	44251000	46663000	43109000	9324500	1015	43233000	43393000.0000001	44030000.0000001	44251000	46663000	43109000	FALSE	FALSE	FALSE	FALSE	FALSE	FALSE	44674333.3333334	43552000	0.682759896411395	0.528168744750112	1.02576996081313	3703
ACBD3	2	8	21.4	19	0	25.986	14844000	15227000	16782000	14559000	12775000	14243000	4447900	1482	14844000	15227000	16782000	14559000	12775000	14243000	FALSE	FALSE	FALSE	FALSE	FALSE	FALSE	13859000	15617666.6666667	0.155530891601924	0.25708142765567	0.887392482871961	64746
ARF1;ARF3	12	8	58	74	0	48.589	120250000	106200000	90420000	89011000	103150000	94916000	64445000	273	120250000	106200000	90420000	89011000	103150000	94916000.0000001	FALSE	FALSE	FALSE	FALSE	FALSE	FALSE	95692333.3333333	105623333.333333	0.364446910839808	0.381215545498309	0.905977214630605	375
LBR	4	8	16.3	50	0	45.595	36662000	42507000	47453000	40126000	40222000	40173000	12306000	870.5	36662000	42507000	47453000	40126000	40222000	40173000	FALSE	FALSE	FALSE	FALSE	FALSE	FALSE	40173666.6666666	42207333.3333333	0.626378098409175	0.507413152153214	0.95181721975644	3930
PARP1	9	40	46.2	174	0	159.25	188640000	206340000	247780000	256340000	237480000	261950000	28485000	503	188640000	206340000	247780000	256340000	237480000	261950000	FALSE	FALSE	FALSE	FALSE	FALSE	FALSE	251923333.333333	214253333.333333	0.105697373288938	0.210235702961352	1.17581990167403	142
DKFZp666D023;GUK1	13	2	13.6	7	0	6.2467	2414900	2145100	0	2216000	2415400	2315200	1542700	2239	2414900	2145100	582766.16321066	2216000	2415400	2315200	FALSE	FALSE	TRUE	FALSE	FALSE	FALSE	2315533.33333333	1714255.38773689	0.150684424713282	0.252723036054538	1.35075167323245	2987
PPIL3	12	4	34.8	12	0	20.03	9270600	6547300	7227800	7102700	7179100	6912200	4179800	1524	9270600.00000001	6547300	7227800.00000001	7102699.99999999	7179099.99999999	6912200.00000001	FALSE	FALSE	FALSE	FALSE	FALSE	FALSE	7064666.66666667	7681900.00000001	0.500998890122087	0.454574058788303	0.91965095440798	53938
DKFZp762L015;NIF3L1	17	4	12.7	8	0	9.8982	8872100	9320800	0	0	0	9360200	2787400	1812	8872100	9320799.99999999	775700.748249899	582031.772049556	618915.348506938	9360200.00000001	FALSE	FALSE	TRUE	TRUE	TRUE	FALSE	3520382.37351883	6322866.91608329	0.214613392526822	0.296420328565762	0.556769962145516	60491
TSNAX;DISC1	8	11	48.6	35	0	44.011	24390000	21318000	23109000	20505000	26452000	25689000	8337800	1084	24390000	21318000	23109000	20505000	26452000	25689000	FALSE	FALSE	FALSE	FALSE	FALSE	FALSE	24215333.3333333	22939000	0.615612282648909	0.504019309755307	1.0556403214322	7257
EEF1B2;LOC392793	6	9	48.4	54	0	145.68	164740000	191120000	199850000	204320000	213240000	223590000	103240000	192	164740000	191120000	199850000	204320000	213240000	223590000	FALSE	FALSE	FALSE	FALSE	FALSE	FALSE	213716666.666667	185236666.666667	0.106955234924158	0.211234186754023	1.15374925770636	1933
HSPD1	20	41	71.4	343	0	323.31	960300000	1080100000	1.119e+09	954860000	964510000	1032700000	199920000	102	960299999.999999	1080100000	1.119e+09	954860000	964510000.000001	1032700000	FALSE	FALSE	FALSE	FALSE	FALSE	FALSE	984023333.333334	1053133333.33333	0.402145763965964	0.400653770065556	0.934376780401342	3329
SUMO1	8	5	43.6	22	0	10.415	32975000	31427000	33585000	44322000	34761000	35167000	31539000	464	32975000	31427000	33585000	44322000	34761000	35167000	FALSE	FALSE	FALSE	FALSE	FALSE	FALSE	38083333.3333333	32662333.3333333	0.142434332223455	0.24559024122251	1.16597099615255	7341
LANCL1	8	3	23	13	0	13.458	4529500	5426200	5183600	4942500	5037500	6137400	3359600	1668	4529500	5426199.99999999	5183600	4942500	5037500	6137400	FALSE	FALSE	FALSE	FALSE	FALSE	FALSE	5372466.66666667	5046433.33333333	0.5393636699963	0.47196318817262	1.06460668591018	10314
BZW1;hCG_2022736	16	14	32.9	57	0	32.606	149160000	146940000	155090000	163160000	163410000	152020000	38739000	411	149160000	146940000	155090000	163160000	163410000	152020000	FALSE	FALSE	FALSE	FALSE	FALSE	FALSE	159530000	150396666.666667	0.373288938216796	0.385178117713121	1.06072829628316	9689
CASP8;hCG_16983;Casp8	24	7	20	19	0	28.565	76156000	64409000	64241000	27251000	41223000	51137000	14642000	773	76156000	64409000	64241000	27251000	41223000	51137000	FALSE	FALSE	FALSE	FALSE	FALSE	FALSE	39870333.3333334	68268666.6666667	0.00950795412504624	0.0926932063917807	0.58402097594797	841
AAMP	7	4	13	18	0	12.54	6630000	8306600	7812800	6784500	8879800	7219100	3143100	1724.5	6630000.00000001	8306600	7812800	6784500	8879800.00000001	7219100.00000001	FALSE	FALSE	FALSE	FALSE	FALSE	FALSE	7627800	7583133.33333333	0.973140954495006	0.612737464342869	1.00589026523776	14
KIAA0971;FASTKD2	4	3	5.2	4	0	10.454	4296000	2870100	2641700	2186400	2540000	0	381750	3054	4296000	2870100	2641700	2186400	2540000	573122.456309312	FALSE	FALSE	FALSE	FALSE	FALSE	TRUE	1766507.48543644	3269266.66666667	0.0426193118756937	0.139574578086085	0.540337533015489	22868
DNPEP	8	2	7.1	6	0	5.7987	4249300	2164100	1308700	0	0	3331600	859460	2643	4249300	2164100	1308700	775628.610037843	821556.741560252	3331600	FALSE	FALSE	FALSE	TRUE	TRUE	FALSE	1642928.4505327	2574033.33333333	0.154421013688494	0.256871379599347	0.638270075704549	23549
AGFG1;HRB	12	4	24.5	12	0	9.9449	8585900	8320900	10314000	10070000	8460900	8530800	7070100	1174	8585899.99999999	8320900	10314000	10070000	8460900	8530799.99999999	FALSE	FALSE	FALSE	FALSE	FALSE	FALSE	9020566.66666666	9073600	0.96204217536071	0.611026486287973	0.994155204843355	3267
MRPL44	2	8	26.8	22	0	22.758	12151000	13528000	9819300	10520000	11940000	11914000	4340800	1497	12151000	13528000	9819299.99999999	10520000	11940000	11914000	FALSE	FALSE	FALSE	FALSE	FALSE	FALSE	11458000	11832766.6666667	0.810654827968923	0.571362039142926	0.968328060780375	65080
CUL3	10	10	15.1	23	0	20.309	9659800	10554000	8765200	7927200	8509100	7228200	1311600	2362	9659800.00000001	10554000	8765200.00000001	7927200	8509100.00000001	7228200	FALSE	FALSE	FALSE	FALSE	FALSE	FALSE	7888166.66666667	9659666.66666667	0.0466518682944876	0.144324348476058	0.816608578625901	8452
GMPPA	9	6	16.4	12	0	11.072	8147600	6571600	8495000	8038700	9069600	9490700	2572800	1868	8147599.99999999	6571600	8495000	8038699.99999999	9069600	9490699.99999999	FALSE	FALSE	FALSE	FALSE	FALSE	FALSE	8866333.33333333	7738066.66666667	0.193044765075842	0.28255341417427	1.14580730759621	29926
CAB39	4	4	9.4	8	0	5.9796	0	10910000	8589300	7207000	0	7772200	2595100	1861	1073534.11102352	10910000	8589300	7206999.99999999	1101953.8381061	7772200	TRUE	FALSE	FALSE	FALSE	TRUE	FALSE	5360384.61270203	6857611.37034118	0.785645578986311	0.565782775192905	0.78166934858476	51719
ACSL3	9	19	40.2	75	0	57.679	46741000	53791000	54641000	49729000	49964000	52078000	10136000	971	46741000	53791000	54641000	49729000.0000001	49964000	52078000	FALSE	FALSE	FALSE	FALSE	FALSE	FALSE	50590333.3333334	51724333.3333334	0.793932667406585	0.567971994222768	0.978076082823687	2181
NCL	11	38	42.1	272	0	293.86	1485300000	1415300000	1521800000	1533500000	1525200000	1507400000	267970000	64	1485300000	1415300000	1521800000	1533500000	1525200000	1507400000	FALSE	FALSE	FALSE	FALSE	FALSE	FALSE	1522033333.33333	1474133333.33333	0.589900110987791	0.490757263204359	1.03249366859624	4691
TNRC15;GIGYF2	34	10	10	19	0	38.583	11672000	9939200	9588600	10497000	14223000	11806000	1373900	2325	11672000	9939199.99999999	9588599.99999999	10497000	14223000	11806000	FALSE	FALSE	FALSE	FALSE	FALSE	FALSE	12175333.3333333	10399933.3333333	0.1834628190899	0.273685382652786	1.17071263277329	26058
NDUFA10	15	7	22.3	16	0	49.298	9532200	10620000	9371200	9294400	10054000	10499000	3381500	1666	9532200	10620000	9371200.00000001	9294399.99999999	10054000	10499000	FALSE	FALSE	FALSE	FALSE	FALSE	FALSE	9949133.33333334	9841133.33333333	0.885238623751387	0.591364547315549	1.01097434577318	4705
POLR3C	5	2	6.6	8	0	5.804	2942000	3148500	3061100	0	3346500	0	624090	2815	2942000	3148500	3061100	1044583.03180257	3346500	764166.778766328	FALSE	FALSE	FALSE	TRUE	FALSE	TRUE	1718416.60352296	3050533.33333333	0.0313725490196078	0.125830267342484	0.563316776363575	10623
TDP43;TARDBP	26	10	30.1	36	0	61.74	52030000	54809000	55770000	59280000	5.5e+07	55969000	21934000	598	52030000	54809000	55770000	59280000.0000001	54999999.9999999	55969000	FALSE	FALSE	FALSE	FALSE	FALSE	FALSE	56749666.6666666	54203000	0.488161302256752	0.447282709859355	1.04698386928153	23435
HDLBP	30	16	17.6	43	0	60.524	22007000	25779000	24902000	19951000	21890000	22298000	2196000	1983	22007000	25779000	24902000	19951000	21890000	22298000	FALSE	FALSE	FALSE	FALSE	FALSE	FALSE	21379666.6666667	24229333.3333333	0.152608213096559	0.255114401468546	0.882387739379265	3069
PEX11B	5	2	7.7	6	0.00033602	3.8433	3017900	2546100	2278000	2664400	2586300	2610500	1170500	2437	3017900	2546100	2278000	2664400	2586300	2610500	FALSE	FALSE	FALSE	FALSE	FALSE	FALSE	2620400	2614000	0.922234554199038	0.600890390714342	1.00244835501148	8799
ENO1	22	30	72.1	553	0	323.31	3706600000	3678800000	4088100000	3885900000	3861900000	3994800000	1106400000	10	3706600000	3678800000	4088100000	3885900000	3861900000	3994800000	FALSE	FALSE	FALSE	FALSE	FALSE	FALSE	3914200000	3824500000	0.720569737328894	0.543264200116443	1.02345404628056	2023
POLD1	13	12	11.6	20	0	24.213	11990000	10633000	11777000	6353000	6903900	5720900	873470	2632	11990000	10633000	11777000	6352999.99999999	6903899.99999999	5720900	FALSE	FALSE	FALSE	FALSE	FALSE	FALSE	6325933.33333333	11466666.6666667	0.00207177210506844	0.0886920183981367	0.551680232558139	5424
LRRC47	2	12	24.5	40	0	51.551	28290000	27611000	28995000	27566000	24660000	23909000	5852200	1291	28290000	27611000	28995000	27566000	24660000	23909000	FALSE	FALSE	FALSE	FALSE	FALSE	FALSE	25378333.3333333	28298666.6666667	0.158564557898631	0.258130158220911	0.896803147380324	57470
PLOD1	8	8	13.8	24	0	31.068	6607900	6889600	4615300	4826700	5032300	3940500	799840	2682	6607899.99999999	6889599.99999999	4615299.99999999	4826700	5032300	3940500	FALSE	FALSE	FALSE	FALSE	FALSE	FALSE	4599833.33333333	6037599.99999999	0.0709951905290418	0.169774925391261	0.761864537785435	5351
MDH2	8	19	70.6	203	0	323.31	662640000	624270000	603530000	729250000	683240000	709120000	232180000	82	662640000	624270000	603530000	729250000.000001	683240000	709120000.000001	FALSE	FALSE	FALSE	FALSE	FALSE	FALSE	707203333.333334	630146666.666667	0.105919348871624	0.210398811726348	1.12228370114894	4191
RPS9	8	16	47.4	88	0	39.739	480790000	498040000	480070000	496310000	466430000	462380000	276390000	63	480790000	498040000	480070000	496310000	466430000	462380000	FALSE	FALSE	FALSE	FALSE	FALSE	FALSE	475040000	486300000	0.699926008139105	0.534915718183054	0.976845568579066	6203
hCG_1640809;MYADM	7	3	15.4	13	0	10.693	7653600	6325700	6008400	5582500	6545100	6679200	6330700	1243	7653600.00000001	6325700	6008400	5582500	6545100	6679200.00000001	FALSE	FALSE	FALSE	FALSE	FALSE	FALSE	6268933.33333333	6662566.66666667	0.563522012578616	0.481840324869907	0.940918664978962	91663
RPS5	7	14	56.5	88	0	103.36	531140000	489710000	467510000	462020000	504560000	471200000	307630000	47	531140000.000001	489710000	467510000	462020000	504560000	471200000.000001	FALSE	FALSE	FALSE	FALSE	FALSE	FALSE	479260000	496120000	0.644321124676286	0.513719359647644	0.966016286382327	6193
CHMP2A	4	3	15.7	6	0	5.6012	4000200	3675600	3759400	4327100	4612600	4598400	2885200	1788	4000199.99999999	3675600	3759400	4327100	4612600	4598400	FALSE	FALSE	FALSE	FALSE	FALSE	FALSE	4512700	3811733.33333333	0.0333333333333333	0.129223781815395	1.18389708968798	27243
EPN1;EPN3	7	1	3.8	8	0	7.1137	4617400	7853900	3384500	3142800	3019800	0	1777300	2136	4617400	7853900	3384500	3142800	3019800	1029720.79493516	FALSE	FALSE	FALSE	FALSE	FALSE	TRUE	2397440.26497839	5285266.66666667	0.0235294117647059	0.11769925320521	0.453608193527615	29924
UBE2M	4	4	23.5	21	0	8.6502	17181000	18520000	17237000	16964000	19063000	18415000	10211000	968	17181000	18520000	17237000	16964000	19063000	18415000	FALSE	FALSE	FALSE	FALSE	FALSE	FALSE	18147333.3333333	17646000	0.700776914539401	0.535127605922608	1.0284105935245	9040
TTLL12	3	14	30.3	50	0	44.61	33330000	34231000	30311000	28332000	32279000	30847000	5844500	1292	33330000	34231000	30311000	28332000	32279000	30847000	FALSE	FALSE	FALSE	FALSE	FALSE	FALSE	30486000	32624000	0.395486496485387	0.396997283875948	0.934465424227562	23170
CYB5R3	6	8	31.6	35	0	34.438	37912000	37919000	28375000	32604000	32904000	28105000	14970000	764	37912000	37919000	28375000	32604000	32904000	28105000	FALSE	FALSE	FALSE	FALSE	FALSE	FALSE	31204333.3333333	34735333.3333333	0.372253052164262	0.384582571288338	0.898345584707214	1727
PACSIN2	7	9	20.5	22	0	38.757	13215000	13322000	14809000	14447000	15651000	14184000	4245500	1515	13215000	13322000	14809000	14447000	15651000	14184000	FALSE	FALSE	FALSE	FALSE	FALSE	FALSE	14760666.6666667	13782000	0.368738438771735	0.382940545167402	1.07101049678324	11252
hCG_1989366;NUP50	5	6	15.2	25	0	18.834	11241000	11372000	9714300	11447000	10972000	11030000	2461000	1914	11241000	11372000	9714299.99999999	11447000	10972000	11030000	FALSE	FALSE	FALSE	FALSE	FALSE	FALSE	11149666.6666667	10775766.6666667	0.636736958934517	0.510772200628753	1.03469822719497	10762
SSRP1	7	18	24.1	68	0	63.794	56292000	52840000	61288000	69349000	59867000	61346000	12507000	864	56292000.0000001	52840000	61288000.0000001	69349000.0000001	59866999.9999999	61346000	FALSE	FALSE	FALSE	FALSE	FALSE	FALSE	63520666.6666667	56806666.6666667	0.207436182019978	0.292285587050861	1.11819035324492	6749
DAK;TKFC	9	7	16	19	0	14.535	6461300	5312300	6098300	5558100	6003200	5596600	1198600	2424	6461300	5312300	6098300	5558100	6003200.00000001	5596600	FALSE	FALSE	FALSE	FALSE	FALSE	FALSE	5719300	5957300	0.647206807251202	0.514560385446072	0.960049015493597	26007
MTA2	3	14	23.4	47	0	36.16	31305000	30198000	30713000	26367000	27044000	30425000	4158600	1533	31305000	30198000	30713000	26367000	27044000	30425000	FALSE	FALSE	FALSE	FALSE	FALSE	FALSE	27945333.3333333	30738666.6666667	0.212652608213097	0.295376369812789	0.909126398889564	9219
UBXN1;LOC51035	12	9	27.9	22	0	60.386	27615000	23030000	24457000	24350000	24735000	25209000	11050000	927	27615000	23030000	24457000	24350000	24735000	25209000	FALSE	FALSE	FALSE	FALSE	FALSE	FALSE	24764666.6666667	25034000	0.916907140214576	0.598920719090254	0.989241298500707	51035
TRMT112;HSPC152	4	1	38.7	12	0	42.371	0	10845000	12495000	6115900	0	5073000	6543500	1222	2312078.69305104	10845000	12495000	6115900.00000001	1259792.25389204	5073000	TRUE	FALSE	FALSE	FALSE	TRUE	FALSE	4149564.08463068	8550692.89768368	0.162153163152053	0.26018473730841	0.485289804496986	51504
EHD1	12	5	22.9	21	0	19.63	10823000	11201000	9343000	10468000	8494600	10087000	2597000	1859	10823000	11201000	9343000.00000001	10468000	8494599.99999999	10087000	FALSE	FALSE	FALSE	FALSE	FALSE	FALSE	9683200	10455666.6666667	0.427894931557529	0.414965508680332	0.92611980744094	10938
MRPL49	6	3	23.5	15	0	28.958	6462300	5854700	6047200	6077900	5597400	5987000	3442300	1654	6462300	5854700	6047200.00000001	6077900.00000001	5597400	5987000	FALSE	FALSE	FALSE	FALSE	FALSE	FALSE	5887433.33333334	6121400	0.57906030336663	0.487665895686903	0.961778895895275	740
CAPN1	16	13	18.6	41	0	31.235	31269000	29270000	26327000	26630000	25111000	25873000	4797500	1427	31269000	29270000	26327000	26630000	25111000	25873000	FALSE	FALSE	FALSE	FALSE	FALSE	FALSE	25871333.3333333	28955333.3333334	0.181834998150203	0.272204321381882	0.893491124260355	823
SF1	19	12	23.7	47	0	46.047	45666000	40886000	46843000	45280000	40648000	37715000	15834000	742	45666000	40886000	46843000	45280000	40648000	37715000	FALSE	FALSE	FALSE	FALSE	FALSE	FALSE	41214333.3333333	44465000	0.383536810950795	0.391178602600282	0.926893811612129	7536
RNASEH2C;AYP1	6	4	35.4	9	0	9.3437	9087200	7854200	9198500	6715900	7643800	7110400	6248000	1246	9087200.00000001	7854199.99999999	9198500.00000001	6715900	7643800	7110399.99999999	FALSE	FALSE	FALSE	FALSE	FALSE	FALSE	7156700	8713300	0.0431742508324084	0.14080921836689	0.821353562944005	84153
RTN3	12	2	9.3	8	0	5.2226	0	7004400	7058800	7347300	7447700	7722300	6776800	1200	2251438.15504248	7004400	7058800.00000001	7347300	7447700	7722300	TRUE	FALSE	FALSE	FALSE	FALSE	FALSE	7505766.66666666	5438212.7183475	0.116611172770995	0.220936130635199	1.38018997332407	10313
PC	5	9	9.8	27	0	26.361	10066000	10256000	9051500	9138700	9365500	8433400	1017500	2523	10066000	10256000	9051500.00000001	9138700.00000001	9365500	8433400.00000001	FALSE	FALSE	FALSE	FALSE	FALSE	FALSE	8979200.00000001	9791166.66666667	0.279874213836478	0.336884959151706	0.917071510034556	5091
CPT1A	8	9	14.7	26	0	24.325	9018300	8436900	9535300	14614000	15688000	14400000	1914900	2082	9018300	8436900	9535299.99999999	14614000	15688000	14400000	FALSE	FALSE	FALSE	FALSE	FALSE	FALSE	14900666.6666667	8996833.33333333	0.00210876803551609	0.0886920183981367	1.65621237101943	1374
DHCR7	19	5	10.5	23	0	18.381	17312000	17755000	18235000	17756000	15064000	17082000	9078500	1031	17312000	17755000	18235000	17756000	15064000	17082000	FALSE	FALSE	FALSE	FALSE	FALSE	FALSE	16634000	17767333.3333333	0.389493155752867	0.394374975332878	0.936212524858354	1717
BANF1	3	3	48.3	6	0	14.275	30452000	37327000	37205000	27051000	36281000	0	30092000	481	30452000	37327000	37205000	27051000	36281000	1179693.70992451	FALSE	FALSE	FALSE	FALSE	FALSE	TRUE	21503897.9033082	34994666.6666667	0.0981871994080651	0.201020719164548	0.614490719632749	8815
RAB6A	19	5	28.8	27	0	21.727	36921000	35286000	30672000	32321000	36198000	37686000	18598000	663	36921000	35286000	30672000	32321000	36198000	37686000	FALSE	FALSE	FALSE	FALSE	FALSE	FALSE	35401666.6666667	34293000	0.709729929707732	0.538565596729556	1.03232924114737	5870
CORO1B;DKFZp762I166	11	9	17	34	0	21.825	31236000	33403000	32908000	34998000	34522000	34812000	10617000	943	31236000	33403000	32908000	34998000	34522000	34812000	FALSE	FALSE	FALSE	FALSE	FALSE	FALSE	34777333.3333333	32515666.6666667	0.276988531261561	0.335516458706093	1.06955621392765	57175
NDUFS8	8	4	29.1	21	0	16.311	9546400	9820900	8954900	7529900	9263000	9086100	4793400	1428	9546400	9820899.99999999	8954900.00000001	7529900	9263000	9086100.00000001	FALSE	FALSE	FALSE	FALSE	FALSE	FALSE	8626333.33333334	9440733.33333333	0.306511283758787	0.348910124294551	0.913735514896442	4728
SERPINH1	17	17	52.2	84	0	99.627	118130000	115870000	103590000	97811000	95383000	103010000	29046000	491	118130000	115870000	103590000	97811000	95383000	103010000	FALSE	FALSE	FALSE	FALSE	FALSE	FALSE	98734666.6666666	112530000	0.104846466888642	0.209039162000774	0.877407506146508	871
PICALM	26	5	10.8	13	0	47.704	15152000	13560000	11887000	13741000	12397000	13894000	3507300	1643	15152000	13560000	11887000	13741000	12397000	13894000	FALSE	FALSE	FALSE	FALSE	FALSE	FALSE	13344000	13533000	0.908768035516093	0.596859457040796	0.986034138771891	8301
WDR71;PAAF1	8	2	5.9	4	0.001561	3.0507	1911700	1559400	0	0	1898400	1973500	533010	2901	1911700	1559400	1043415.95884566	1196416.35902341	1898400	1973500	FALSE	FALSE	TRUE	TRUE	FALSE	FALSE	1689438.78634114	1504838.65294856	0.513762486126526	0.459687457816071	1.12267104717896	80227
hCG_2003792;HYPK	4	4	28.7	7	0	9.3381	0	10941000	12635000	11491000	12036000	11568000	9805300	994.5	1513131.68405265	10941000	12635000	11491000	12036000	11568000	TRUE	FALSE	FALSE	FALSE	FALSE	FALSE	11698333.3333333	8363043.89468421	0.145837957824639	0.24775548207378	1.39881285817107	25764
ADSS	3	11	27.1	42	0	49.575	45418000	45014000	39035000	30971000	32883000	28007000	12244000	873	45418000.0000001	45014000	39035000	30971000	32883000	28007000	FALSE	FALSE	FALSE	FALSE	FALSE	FALSE	30620333.3333333	43155666.6666667	0.00725120236773955	0.0892009469033537	0.709532158774049	159
TFB2M	2	4	18.7	15	0	19.413	12708000	11874000	8571800	7151400	8145700	7444200	3701300	1603	12708000	11874000	8571799.99999999	7151400.00000001	8145700	7444200	FALSE	FALSE	FALSE	FALSE	FALSE	FALSE	7580433.33333334	11051266.6666667	0.0183869774324824	0.108941602369508	0.685933437494345	64216
EIF3S1;EIF3J	6	5	17.8	15	0	22.791	18316000	20033000	21527000	21018000	22810000	22201000	9341500	1013	18316000	20033000	21527000	21018000	22810000	22201000	FALSE	FALSE	FALSE	FALSE	FALSE	FALSE	22009666.6666667	19958666.6666667	0.225527192008879	0.303494427684243	1.10276237557619	8669
NEDD4	7	4	6.7	19	0	11.276	6010300	5921800	6743500	8319100	8005500	8019700	1089000	2478.5	6010300	5921800.00000001	6743500	8319100	8005500	8019700	FALSE	FALSE	FALSE	FALSE	FALSE	FALSE	8114766.66666667	6225200	0.00895301516833148	0.0909819471968555	1.30353509391934	4734
C15orf48;NMES1	3	3	41	6	0	18.397	14308000	15608000	10389000	18655000	0	19133000	14626000	774	14308000	15608000	10389000	18655000	3848220.74692955	19133000	FALSE	FALSE	FALSE	FALSE	TRUE	FALSE	13878740.2489765	13435000	0.624047354790973	0.506473912693575	1.03302867502616	84419
C15orf15;RSL24D1	5	2	18.4	11	0	6.4747	2076400	2519300	2416900	2412000	2544000	2357800	3770200	1594	2076400	2519300	2416900	2412000	2544000	2357800	FALSE	FALSE	FALSE	FALSE	FALSE	FALSE	2437933.33333333	2337533.33333333	0.590048094709582	0.490757263204359	1.04295125916208	51187
hCG_2001986;SQRDL	10	21	57.5	69	0	103.53	86208000	92097000	58349000	74697000	81721000	81311000	17797000	683	86208000.0000001	92097000	58349000	74696999.9999999	81720999.9999999	81311000	FALSE	FALSE	FALSE	FALSE	FALSE	FALSE	79243000	78884666.6666667	0.858416574176841	0.583916869115426	1.00454249664066	58472
CLPX;DKFZp586J151	4	9	16.7	29	0	23.938	11967000	10712000	11317000	11144000	12784000	12437000	1866400	2103	11967000	10712000	11317000	11144000	12784000	12437000	FALSE	FALSE	FALSE	FALSE	FALSE	FALSE	12121666.6666667	11332000	0.401627820939697	0.400560045605224	1.06968466878456	10845
HEL-S-270;ANXA2;ANXA2P2	29	30	70.5	269	0	323.31	729860000	732590000	737820000	717540000	736710000	735260000	199300000	103	729860000.000001	732590000	737820000	717540000	736710000	735260000	FALSE	FALSE	FALSE	FALSE	FALSE	FALSE	729836666.666667	733423333.333334	0.923640399556049	0.600977694390066	0.995109691083367	302
RPLP1	5	2	52.2	23	0	17.481	107560000	94637000	136590000	105950000	97009000	100500000	225050000	87	107560000	94637000	136590000	105950000	97009000.0000001	100500000	FALSE	FALSE	FALSE	FALSE	FALSE	FALSE	101153000	112929000	0.382907880133185	0.390774838220323	0.895722090871255	6176
PPP4C	6	4	24.7	18	0	12.128	6483200	6270900	6930800	6447300	5843300	6529800	3132600	1727	6483200.00000001	6270899.99999999	6930800	6447300	5843299.99999999	6529800	FALSE	FALSE	FALSE	FALSE	FALSE	FALSE	6273466.66666667	6561633.33333333	0.543877173510914	0.473739883969648	0.95608308906827	5531
AGPAT5	3	2	6.5	6	0	4.3453	0	1907300	1967100	1992600	1831500	1755700	616360	2819	611816.497150571	1907300	1967100	1992600	1831500	1755700	TRUE	FALSE	FALSE	FALSE	FALSE	FALSE	1859933.33333333	1495405.49905019	0.22582315945246	0.303649015285561	1.24376520917883	55326
TIMM9	6	3	47.2	9	0	8.7851	7070400	5987500	6188600	7771400	5863600	5923500	6749200	1204	7070400	5987500	6188600.00000001	7771399.99999999	5863600	5923500	FALSE	FALSE	FALSE	FALSE	FALSE	FALSE	6519500	6415500	0.924417314095449	0.601249889257307	1.01621073961499	26520
GNPNAT1	4	3	31.9	18	0	10.762	8398300	7599300	7110400	7505500	9227100	7042900	8326800	1085	8398300.00000001	7599300	7110399.99999999	7505500	9227100	7042900	FALSE	FALSE	FALSE	FALSE	FALSE	FALSE	7925166.66666667	7702666.66666667	0.811061783203848	0.571408678876049	1.02888610005193	64841
MTHFD1	5	33	38.7	152	0	129.15	216460000	211070000	209700000	195210000	184660000	197480000	24642000	556	216460000	211070000	209700000	195210000	184660000	197480000	FALSE	FALSE	FALSE	FALSE	FALSE	FALSE	192450000	212410000	0.1275619681835	0.230485222816485	0.906030789510852	4522
KTN1	14	33	28.9	101	0	92.801	70756000	70918000	66505000	84078000	81828000	79380000	5802000	1299.5	70756000	70917999.9999999	66505000.0000001	84078000	81828000	79380000	FALSE	FALSE	FALSE	FALSE	FALSE	FALSE	81762000	69393000	0.0310025897151313	0.125262111310457	1.17824564437335	3895
NUMB	22	3	7.4	7	0	7.0824	4866000	4836000	5539500	0	6124100	8184000	1666700	2177	4866000	4836000	5539500	3711495.81677298	6124100	8184000	FALSE	FALSE	FALSE	TRUE	FALSE	FALSE	6006531.93892433	5080500	0.518571957084721	0.460794173239747	1.18227181161782	8650
FERMT2;PLEKHC1	10	1	28.3	44	0	37.89	23456000	23298000	24306000	21530000	23527000	22157000	4174200	1526	23456000	23298000	24306000	21530000	23527000	22157000	FALSE	FALSE	FALSE	FALSE	FALSE	FALSE	22404666.6666667	23686666.6666667	0.394894561598224	0.396729657543672	0.945876723895299	10979
LGALS3;hCG_22119	7	3	28.1	6	0	7.8025	4061100	4064300	0	0	3747900	4143100	2439700	1919	4061100	4064300	1194420.13360108	1717168.95675985	3747900	4143100	FALSE	FALSE	TRUE	TRUE	FALSE	FALSE	3202722.98558661	3106606.71120036	0.757528671846097	0.555882141675795	1.03093931202805	3958
ACTN1	38	32	63.1	132	0	191.79	188880000	199340000	167200000	144350000	130490000	152780000	20087000	640	188880000	199340000	167200000	144350000	130490000	152780000	FALSE	FALSE	FALSE	FALSE	FALSE	FALSE	142540000	185140000	0.0193118756936737	0.109893155667484	0.769903856540997	87
NPC2	12	4	47.5	13	0	9.4866	10036000	9291100	9661200	15209000	12244000	12368000	9860800	987	10036000	9291100.00000001	9661199.99999999	15209000	12244000	12368000	FALSE	FALSE	FALSE	FALSE	FALSE	FALSE	13273666.6666667	9662766.66666666	0.0105438401775805	0.0940396093487808	1.37369214476185	10577
DLST	11	6	22.5	30	0	48.217	59219000	52668000	46568000	62886000	66696000	59814000	15646000	747	59219000	52667999.9999999	46568000.0000001	62886000	66696000	59813999.9999999	FALSE	FALSE	FALSE	FALSE	FALSE	FALSE	63132000	52818333.3333333	0.0695893451720311	0.16895279366973	1.19526679498911	1743
ERH	3	5	48.1	22	0	195.59	44092000	44681000	54112000	47650000	32925000	43531000	56418000	311	44092000.0000001	44681000	54112000	47650000	32925000	43531000	FALSE	FALSE	FALSE	FALSE	FALSE	FALSE	41368666.6666666	47628333.3333334	0.244432112467629	0.31746939923049	0.868572628337474	2079
SFRS5;SRSF5	5	2	14	11	0	23.369	8320200	8336300	7165300	8616900	8139400	8893200	6528800	1223	8320200.00000001	8336300.00000001	7165300	8616900.00000001	8139400.00000001	8893200.00000001	FALSE	FALSE	FALSE	FALSE	FALSE	FALSE	8549833.33333334	7940600.00000001	0.356603773584906	0.376297981447948	1.07672384118748	6430
ALDH6A1;MMSADHA	7	3	6.4	6	0	4.4286	1368400	1857100	1440700	1425300	0	1299800	321780	3132	1368400	1857100	1440700	1425300	1799240.93084637	1299800	FALSE	FALSE	FALSE	FALSE	TRUE	FALSE	1508113.64361546	1555400	0.799556048834628	0.568104058977983	0.969598587897299	4329
CPSF2	4	5	9.1	13	0	11.088	3653500	4165700	3661800	3658700	0	4002300	520060	2911	3653500	4165700	3661800	3658700	872376.088355252	4002300	FALSE	FALSE	FALSE	FALSE	TRUE	FALSE	2844458.69611842	3827000	0.161783203847577	0.26018473730841	0.743260699273168	53981
TMED10	6	5	25.1	19	0	31.118	30371000	34705000	27308000	28244000	37377000	32437000	16797000	712	30371000	34705000	27308000	28244000	37377000	32437000	FALSE	FALSE	FALSE	FALSE	FALSE	FALSE	32686000	30794666.6666667	0.592008879023307	0.491656463273025	1.06141756148251	10972
SERPINA1	22	5	13.6	5	0	11.028	0	14353000	0	1735100	2095200	0	1148700	2450	812136.182352063	14353000	3688280.13585816	1735100	2095200	3667388.18974285	TRUE	FALSE	TRUE	FALSE	FALSE	TRUE	2499229.39658095	6284472.10607007	0.473177950425453	0.440046552960135	0.397683266692676	5265
CCNK	8	2	19.3	3	0.0015704	3.0955	1968400	2326600	0	0	0	1645400	1522400	2253	1968400	2326600	1711786.06870993	824290.754323835	742263.450980958	1645400	FALSE	FALSE	TRUE	TRUE	TRUE	FALSE	1070651.40176826	2002262.02290331	0.0108768035516093	0.0947993715547655	0.534720925394072	8812
SETD3	6	2	7.2	8	0	4.7766	64256000	57499000	56571000	61794000	67347000	57181000	18875000	657	64256000	57499000	56571000	61794000	67346999.9999999	57181000	FALSE	FALSE	FALSE	FALSE	FALSE	FALSE	62107333.3333333	59442000	0.601183869774325	0.496081997790657	1.04483922703363	84193
WARS	30	14	41	65	0	47.597	55375000	50813000	54240000	60737000	60422000	56247000	14891000	766	55375000	50813000	54240000	60737000	60422000	56246999.9999999	FALSE	FALSE	FALSE	FALSE	FALSE	FALSE	59135333.3333333	53476000	0.165741768405475	0.261633230383589	1.10582940633805	7453
KIAA2010;SMEK1;SMEK2	16	5	6	9	0	8.5142	8705100	7557900	8430100	11040000	9166500	0	1354900	2338	8705100	7557900.00000001	8430100	11040000	9166500	1694314.04494693	FALSE	FALSE	FALSE	FALSE	FALSE	TRUE	7300271.34831564	8231033.33333333	0.3275619681835	0.361447544849628	0.886920396586371	55671
PAPOLA	22	7	10.4	20	0	11.752	8552800	9180900	8003400	8280600	9697000	8485400	1449000	2284	8552800.00000001	9180900	8003400	8280600	9697000	8485400	FALSE	FALSE	FALSE	FALSE	FALSE	FALSE	8821000	8579033.33333334	0.745467998520163	0.552349928498967	1.0282044208555	10914
CDC42BPB	4	3	5.3	8	0	5.0053	34571000	22340000	22401000	20769000	27179000	19923000	3780200	1590	34571000	22340000	22401000	20769000	27179000	19923000	FALSE	FALSE	FALSE	FALSE	FALSE	FALSE	22623666.6666666	26437333.3333333	0.34284128745838	0.368500745049502	0.855746923542464	9578
MTA1	17	3	7	7	0	6.2125	4413100	4637300	4279600	4289700	3800600	4561100	856880	2645	4413100	4637300	4279600	4289700	3800600	4561100	FALSE	FALSE	FALSE	FALSE	FALSE	FALSE	4217133.33333333	4443333.33333334	0.506659267480577	0.45653195330277	0.949092273068266	9112
EIF5	12	10	24.8	49	0	44.227	71356000	76706000	77618000	76258000	73738000	72246000	21408000	607	71356000	76706000.0000001	77618000	76258000	73738000	72246000	FALSE	FALSE	FALSE	FALSE	FALSE	FALSE	74080666.6666667	75226666.6666667	0.817388087310396	0.572414414419389	0.984766040411201	1983
SHCBP1	5	3	4	4	0	4.5958	0	1747700	2452900	0	2530100	1716300	331700	3120	1089321.5956503	1747700	2452900	699785.344351409	2530100	1716300	TRUE	FALSE	FALSE	TRUE	FALSE	FALSE	1648728.44811714	1763307.1985501	0.633777284498705	0.510360905318716	0.935020539513944	79801
DNAJA2	6	8	18.9	32	0	32.873	38207000	36871000	45025000	47828000	37483000	38834000	11627000	900	38207000	36871000	45025000	47827999.9999999	37483000	38834000	FALSE	FALSE	FALSE	FALSE	FALSE	FALSE	41381666.6666667	40034333.3333334	0.762375138734739	0.557729945825084	1.03365	10294
FAM192A;NIP30	16	2	26	6	0	5.7391	3821000	3093200	0	2730700	2848800	2939000	3808000	1586	3821000	3093200	824163.408831803	2730700	2848800	2939000	FALSE	FALSE	TRUE	FALSE	FALSE	FALSE	2839500	2579454.4696106	0.387384387717351	0.392951645396087	1.10081415797529	80011
GOT2	6	19	47	82	0	109.85	126430000	141500000	118650000	122630000	128370000	125560000	31231000	470	126430000	141500000	118650000	122630000	128370000	125560000	FALSE	FALSE	FALSE	FALSE	FALSE	FALSE	125520000	128860000	0.758860525342212	0.556372491026921	0.974080397330436	2806
NUDT21;DKFZp313O211	6	8	36.6	38	0	32.095	50865000	60711000	56583000	56536000	60846000	51928000	25503000	545	50864999.9999999	60711000.0000001	56583000	56535999.9999999	60846000	51928000	FALSE	FALSE	FALSE	FALSE	FALSE	FALSE	56436666.6666667	56053000	0.930410654827969	0.602111765390789	1.00684471244477	11051
CBFB	7	2	12.6	4	0	4.6304	3592200	0	3317600	3068800	3255700	0	2718700	1828	3592200	2107035.62699793	3317600	3068800	3255700	812202.391303444	FALSE	TRUE	FALSE	FALSE	FALSE	TRUE	2378900.79710115	3005611.87566597	0.264964853866075	0.328610495809514	0.791486358022869	865
NUTF2	3	5	56.7	28	0	34.66	28148000	36647000	35216000	31430000	36215000	29738000	29690000	485	28148000	36647000	35216000	31430000	36215000	29738000	FALSE	FALSE	FALSE	FALSE	FALSE	FALSE	32461000	33337000	0.821124676285609	0.574155826266455	0.973722890482048	10204
DYNC1LI2;DKFZp686J08252	9	3	10.8	8	0	6.4092	4672400	3694200	4327100	4546900	4165700	5152000	1051900	2497	4672400	3694200	4327100	4546900	4165700	5152000	FALSE	FALSE	FALSE	FALSE	FALSE	FALSE	4621533.33333333	4231233.33333333	0.386533481317055	0.392325851989082	1.09224260853809	1783
VPS4A;DKFZp434E0418	6	2	8.2	8	0	4.4001	2878100	2869100	2159400	2896800	2973500	2924100	673600	2765	2878100	2869100	2159400	2896800	2973500	2924100	FALSE	FALSE	FALSE	FALSE	FALSE	FALSE	2931466.66666667	2635533.33333333	0.280281169071402	0.337132792469371	1.11229	27183
DLD	10	10	26.1	51	0	41.522	40484000	44431000	40056000	48662000	44401000	45840000	13755000	804	40484000	44431000	40056000	48662000	44401000	45840000	FALSE	FALSE	FALSE	FALSE	FALSE	FALSE	46301000	41657000	0.166222715501295	0.261633230383589	1.1114818637924	1738
PBEF1;NAMPT	7	26	66.2	174	0	214.83	456730000	441980000	255260000	337240000	321080000	341700000	79251000	235	456730000	441980000	255260000	337240000	321080000	341700000	FALSE	FALSE	FALSE	FALSE	FALSE	FALSE	333340000	384656666.666667	0.483573806881243	0.44600398732752	0.866590985900846	10135
NDUFA5	10	4	44	22	0	10.731	14114000	12011000	11479000	9858700	11620000	10328000	14616000	776	14114000	12011000	11479000	9858700.00000001	11620000	10328000	FALSE	FALSE	FALSE	FALSE	FALSE	FALSE	10602233.3333333	12534666.6666667	0.0981132075471698	0.201020719164548	0.845832890118073	4698
RBM28	7	9	13.4	37	0	24.269	15851000	14997000	16535000	15400000	15699000	15713000	2690600	1835	15851000	14997000	16535000	15400000	15699000	15713000	FALSE	FALSE	FALSE	FALSE	FALSE	FALSE	15604000	15794333.3333333	0.857750647428783	0.583916869115426	0.987949264504146	55131
CAV1	12	3	18.8	5	0	5.6384	13337000	14290000	9386000	14202000	12987000	11652000	9952000	981	13337000	14290000	9386000	14202000	12987000	11652000	FALSE	FALSE	FALSE	FALSE	FALSE	FALSE	12947000	12337666.6666667	0.632667406585276	0.5103120952203	1.0493880528463	857
TNPO3	10	7	8.6	32	0	46.871	11682000	9979500	9810300	11861000	12957000	15805000	1739500	2147	11682000	9979500.00000001	9810300	11861000	12957000	15805000	FALSE	FALSE	FALSE	FALSE	FALSE	FALSE	13541000	10490600	0.0408805031446541	0.138198842997423	1.29077459821173	23534
AKR1B1	9	13	32.9	84	0	34.71	286930000	300820000	219090000	285900000	282070000	277050000	96902000	204	286930000	300820000	219090000	285900000	282070000	277050000	FALSE	FALSE	FALSE	FALSE	FALSE	FALSE	281673333.333333	268946666.666667	0.592415834258232	0.49175087324367	1.04732041049031	231
UBL5	4	2	24.7	6	0	5.5767	11522000	13018000	19188000	20451000	16584000	16280000	24968000	552	11522000	13018000	19188000	20451000	16584000	16280000	FALSE	FALSE	FALSE	FALSE	FALSE	FALSE	17771666.6666667	14576000	0.158823529411765	0.258231002350483	1.21924167581412	59286
CDC37	8	17	44.4	74	0	67.069	160010000	138380000	143630000	144560000	151720000	154790000	66335000	269	160010000	138380000	143630000	144560000	151720000	154790000	FALSE	FALSE	FALSE	FALSE	FALSE	FALSE	150356666.666667	147340000	0.77055123936367	0.561018828074874	1.02047418668838	11140
MRPL4	9	2	12.7	6	0	7.1831	4345700	4286900	4107400	3031500	3601000	4162100	2482500	1901	4345700.00000001	4286900	4107400	3031500	3601000	4162100	FALSE	FALSE	FALSE	FALSE	FALSE	FALSE	3598200	4246666.66666667	0.108287088420274	0.212746970400521	0.847299843014128	51073
ILF3	25	20	29.3	131	0	102.86	211300000	205920000	209710000	220360000	198640000	217760000	35723000	427	211300000	205920000	209710000	220360000	198640000	217760000	FALSE	FALSE	FALSE	FALSE	FALSE	FALSE	212253333.333333	208976666.666667	0.825749167591565	0.575193207022709	1.01567958145248	3609
DHPS	15	5	16.8	13	0	15.503	8857100	8649600	6610500	5223100	6632200	0	1841200	2110	8857100	8649600.00000001	6610500	5223100	6632200.00000001	689311.406189859	FALSE	FALSE	FALSE	FALSE	FALSE	TRUE	4181537.13539662	8039066.66666667	0.051165371809101	0.152764900016719	0.520152066002267	1725
TMEM205;UNQ501	5	2	25	7	0	19.446	9613700	7564700	8543900	9156500	9605200	10499000	18946000	656	9613699.99999999	7564699.99999999	8543899.99999999	9156499.99999999	9605199.99999999	10499000	FALSE	FALSE	FALSE	FALSE	FALSE	FALSE	9753566.66666667	8574099.99999999	0.182352941176471	0.272492883624679	1.13756157108812	374882
LDLR	14	5	6.7	8	0	13.473	4471100	4468500	4673900	0	2733100	3626200	503020	2933	4471100	4468500	4673900	1047166.27747255	2733100	3626200	FALSE	FALSE	FALSE	TRUE	FALSE	FALSE	2468822.09249085	4537833.33333333	0.0244543100258972	0.117828321661748	0.544053055971833	3949
BTBD14B;NACC1;BTBD14A;NACC2	5	2	4.4	6	0	5.8213	2985800	2820700	3042700	2998500	2877600	3508400	791010	2688	2985800	2820700	3042700	2998500	2877600	3508400	FALSE	FALSE	FALSE	FALSE	FALSE	FALSE	3128166.66666667	2949733.33333333	0.515797262301147	0.460035169663404	1.06049134385029	112939
DNMT1	12	18	12.4	42	0	38.68	30266000	30665000	34780000	25531000	26847000	27967000	2620100	1852	30266000	30665000	34780000	25531000	26847000	27967000	FALSE	FALSE	FALSE	FALSE	FALSE	FALSE	26781666.6666667	31903666.6666667	0.0483906770255272	0.147526099504323	0.83945419021847	1786
PRKCSH	13	12	21.8	70	0	77.724	117100000	102660000	103690000	132670000	125120000	132770000	38849000	407	117100000	102660000	103690000	132670000	125120000	132770000	FALSE	FALSE	FALSE	FALSE	FALSE	FALSE	130186666.666667	107816666.666667	0.0329633740288568	0.128528072421628	1.20748183645076	5589
TNPO2;TNPO2 variant protein	10	2	6.6	3	0.0055998	2.5082	3175000	3395200	3187700	3397000	3839500	3064600	538330	2892	3175000	3395200	3187700	3397000	3839500	3064600	FALSE	FALSE	FALSE	FALSE	FALSE	FALSE	3433700	3252633.33333333	0.564298927118017	0.482013027576172	1.05566771538958	30000
RAB3D	3	2	18.7	7	0	4.3761	0	4015200	3081900	0	2981000	0	1792000	2132	1245352.48225244	4015200	3081900	1042380.22623564	2981000	1032272.06237908	TRUE	FALSE	FALSE	TRUE	FALSE	TRUE	1685217.42953824	2780817.49408415	0.139881613022568	0.243435052512522	0.606015113585604	9545
RAD23A	10	4	11.3	12	0	7.6996	9317200	10671000	10288000	9301400	11391000	9097600	4783600	1430	9317200	10671000	10288000	9301400	11391000	9097599.99999999	FALSE	FALSE	FALSE	FALSE	FALSE	FALSE	9929999.99999999	10092066.6666667	0.832112467628561	0.575193207022709	0.983941181522119	5886
RAB8A	8	4	45.9	29	0	45.865	50363000	40125000	41598000	43452000	41532000	44987000	21104000	616	50362999.9999999	40125000	41598000	43452000	41532000	44986999.9999999	FALSE	FALSE	FALSE	FALSE	FALSE	FALSE	43323666.6666667	44028666.6666666	0.89700332963374	0.593375414513188	0.983987704980089	4218
TRMT1	12	7	18	27	0	19.144	7027800	6240500	6616700	5192200	6083000	5694400	1342100	2346	7027800	6240500	6616700	5192199.99999999	6083000	5694400	FALSE	FALSE	FALSE	FALSE	FALSE	FALSE	5656533.33333333	6628333.33333333	0.0713651498335183	0.169974344146501	0.853386975106865	55621
RAB3A;RAB3C	5	2	15.5	3	0	5.3725	64887000	63055000	67228000	0	0	0	31622000	462	64887000	63054999.9999999	67228000.0000001	988827.633676459	1104641.74947797	1027545.26742738	FALSE	FALSE	FALSE	TRUE	TRUE	TRUE	1040338.2168606	65056666.6666667	7.39918608953015e-05	0.0620331458160378	0.0159912622359062	5864
PRKACA;KIN27;PRKACB	9	1	12	9	0	16.572	3736000	5429800	4062800	3703000	5823500	3976700	1657700	2180	3736000	5429800	4062800	3703000	5823500	3976700	FALSE	FALSE	FALSE	FALSE	FALSE	FALSE	4501066.66666667	4409533.33333333	0.927672955974843	0.601812669076859	1.02075805451824	5566
GATAD2A	15	3	6.6	4	0	6.1753	3074000	3074600	3666600	3553500	3153700	2996200	540030	2891	3074000	3074600	3666600	3553500	3153700	2996200	FALSE	FALSE	FALSE	FALSE	FALSE	FALSE	3234466.66666667	3271733.33333333	0.907288198298187	0.596354711090753	0.988609503627027	54815
AP1M1	17	4	22.9	28	0	19.646	16221000	21102000	19199000	23611000	24992000	23051000	5888300	1285	16221000	21102000	19199000	23611000	24992000	23051000	FALSE	FALSE	FALSE	FALSE	FALSE	FALSE	23884666.6666667	18840666.6666667	0.0315575286718461	0.125830267342484	1.26771876437493	8907
UPF1	14	21	23.4	51	0	54.564	28450000	30580000	31838000	37373000	35036000	36880000	3673800	1610	28450000	30580000	31838000	37373000	35036000	36880000	FALSE	FALSE	FALSE	FALSE	FALSE	FALSE	36429666.6666667	30289333.3333334	0.0287458379578246	0.123275052527279	1.20272263062904	5976
MVB12A;LOC93343	8	2	12.1	7	0	5.0356	1727600	1642000	1815000	1557300	1532000	1600300	942910	2579	1727600	1642000	1815000	1557300	1532000	1600300	FALSE	FALSE	FALSE	FALSE	FALSE	FALSE	1563200	1728200	0.154716981132075	0.256976912964656	0.904524939243143	93343
TMED9	4	3	25.2	27	0	123.82	24892000	22439000	18983000	27557000	28935000	27299000	17036000	702	24892000	22439000	18983000	27557000	28935000	27299000	FALSE	FALSE	FALSE	FALSE	FALSE	FALSE	27930333.3333333	22104666.6666667	0.0330373658897521	0.128528072421628	1.26354917513647	54732
LOC115098;CCDC124	3	7	29.1	17	0	13.596	11154000	9779100	12803000	12365000	12999000	12998000	6166700	1255	11154000	9779100	12803000	12365000	12999000	12998000	FALSE	FALSE	FALSE	FALSE	FALSE	FALSE	12787333.3333333	11245366.6666667	0.174509803921569	0.267546241124462	1.13712017690249	115098
HNRPF;HNRNPF	4	12	45.8	69	0	106.01	168990000	180640000	183630000	152230000	130850000	131440000	67429000	266	168990000	180640000	183630000	152230000	130850000	131440000	FALSE	FALSE	FALSE	FALSE	FALSE	FALSE	138173333.333333	177753333.333333	0.0150203477617462	0.100340466937495	0.777331883133931	3185
MCM4	16	28	40.4	123	0	102.53	95423000	109140000	101830000	94320000	95072000	94090000	13861000	799	95423000.0000001	109140000	101830000	94320000	95072000	94090000	FALSE	FALSE	FALSE	FALSE	FALSE	FALSE	94494000	102131000	0.294413614502405	0.342773998517468	0.925223487481764	4173
ATP6V1H	12	3	10.1	5	0	10.403	4400300	0	4908800	5371700	5886800	5390100	1172800	2436	4400300	1409492.7569732	4908800	5371700	5886800	5390100	FALSE	TRUE	FALSE	FALSE	FALSE	FALSE	5549533.33333333	3572864.2523244	0.0610062893081761	0.158103025426038	1.55324494338764	51606
RAB2;RAB2A	19	11	62.7	37	0	37.818	33696000	34275000	30298000	25834000	27060000	29924000	13727000	807	33696000	34275000	30298000	25834000	27060000	29924000	FALSE	FALSE	FALSE	FALSE	FALSE	FALSE	27606000	32756333.3333333	0.0575656677765446	0.157884984833965	0.842768319612492	5862
COPS5	6	4	16.7	15	0	11.363	7338700	7104600	7948100	8016600	8220400	7029000	3687900	1607	7338700	7104600	7948100.00000001	8016600	8220400	7029000	FALSE	FALSE	FALSE	FALSE	FALSE	FALSE	7755333.33333333	7463800	0.646022937476878	0.514106688295991	1.03905963896853	10987
TCEB1	5	7	83.1	34	0	21.355	49822000	47813000	56039000	42435000	47180000	51606000	44280000	360	49822000.0000001	47813000	56039000	42435000	47180000	51605999.9999999	FALSE	FALSE	FALSE	FALSE	FALSE	FALSE	47073666.6666666	51224666.6666667	0.355049944506104	0.375130498044433	0.918964821635409	6921
SDCBP	8	5	30.5	19	0	14.206	3589100	3931100	4588100	6012000	4797700	4940100	2563300	1872	3589100	3931100	4588100	6012000	4797700	4940100	FALSE	FALSE	FALSE	FALSE	FALSE	FALSE	5249933.33333333	4036100	0.0352941176470588	0.131648120565147	1.30074411767135	6386
LACTB2	2	2	6.2	11	0	4.5237	3042700	3179100	2319300	3002600	3217700	3271500	1263200	2390	3042700	3179100	2319300	3002600	3217700	3271500	FALSE	FALSE	FALSE	FALSE	FALSE	FALSE	3163933.33333333	2847033.33333333	0.298039215686275	0.344410077666437	1.11130884780649	51110
NUDT1	6	3	25.6	16	0	9.5404	6642800	4661700	6175700	6675700	6344000	5496000	5359200	1347	6642800	4661700	6175699.99999999	6675700	6344000	5496000	FALSE	FALSE	FALSE	FALSE	FALSE	FALSE	6171900	5826733.33333333	0.578320384757677	0.487532496428509	1.05923845264928	4521
EIF3B;EIF3S9	11	28	44.2	119	0	96.934	118250000	121380000	123310000	120140000	119730000	126840000	21405000	608	118250000	121380000	123310000	120140000	119730000	126840000	FALSE	FALSE	FALSE	FALSE	FALSE	FALSE	122236666.666667	120980000	0.866111727709952	0.585788000752335	1.0103873918554	8662
POLE3	2	2	19.7	5	0	6.0559	0	3751900	4080600	0	0	3227600	2510400	1887	3804159.50021618	3751900	4080600	1350535.78818489	1099661.70957245	3227600	TRUE	FALSE	FALSE	TRUE	TRUE	FALSE	1892599.16591911	3878886.50007206	0.010062893081761	0.0932155827503028	0.487923316622941	54107
TRIM32	3	3	5.1	2	0	10.777	4463600	3878700	2977900	0	0	0	517140	2917	4463599.99999999	3878700	2977900	789093.899528964	1043916.90569959	974658.528254999	FALSE	FALSE	FALSE	TRUE	TRUE	TRUE	935889.777827852	3773400	0.000739918608953015	0.0886920183981367	0.248022944248649	22954
RAB14	3	11	60.5	41	0	54.683	55819000	54966000	50993000	47898000	45095000	45533000	19685000	645	55819000	54966000	50993000	47898000	45095000	45533000	FALSE	FALSE	FALSE	FALSE	FALSE	FALSE	46175333.3333333	53926000	0.0445800961894192	0.143199120130892	0.856272175450309	51552
MRRF	11	6	24.1	10	0	13.36	10810000	11313000	9827300	9664500	10996000	10464000	3663700	1614	10810000	11313000	9827299.99999999	9664500	10996000	10464000	FALSE	FALSE	FALSE	FALSE	FALSE	FALSE	10374833.3333333	10650100	0.743100258971513	0.551326445513688	0.974153607321371	92399
FBXL18	8	6	10.2	12	0	10.32	3782500	3675000	3319300	3285500	3199000	3217500	576270	2855	3782500	3675000	3319300	3285500	3199000	3217500	FALSE	FALSE	FALSE	FALSE	FALSE	FALSE	3234000	3592266.66666667	0.168701442841287	0.262647302619436	0.900267240739365	80028
PPP6C	5	3	20.9	14	0	8.1311	6869900	6314500	6092000	4660100	5078700	5419900	3586600	1622	6869900.00000001	6314500	6092000.00000001	4660100	5078700	5419900	FALSE	FALSE	FALSE	FALSE	FALSE	FALSE	5052900	6425466.66666667	0.0187199408065113	0.109669520589446	0.786386462202485	5537
GAPVD1	21	11	8.5	19	0	23.578	12243000	12521000	10849000	12322000	14242000	11197000	1387200	2313	12243000	12521000	10849000	12322000	14242000	11197000	FALSE	FALSE	FALSE	FALSE	FALSE	FALSE	12587000	11871000	0.56078431372549	0.480971061012533	1.0603150534917	26130
C9orf88;FAM129B	5	15	28.6	50	0	60.762	29336000	30334000	30440000	23664000	27862000	27919000	5146400	1376	29336000	30334000	30440000	23664000	27862000	27919000	FALSE	FALSE	FALSE	FALSE	FALSE	FALSE	26481666.6666667	30036666.6666667	0.130447650758417	0.233614187434866	0.881644656530906	64855
CDK9	65	6	17.7	17	0	17.654	10334000	9683300	10599000	12262000	9893200	11917000	3550200	1633	10334000	9683300	10599000	12262000	9893199.99999999	11917000	FALSE	FALSE	FALSE	FALSE	FALSE	FALSE	11357400	10205433.3333333	0.26818349981502	0.329979979318865	1.11287778078997	1025
STOM	7	6	34.2	21	0	25.239	11834000	10332000	10322000	12611000	12220000	14524000	5300600	1357	11834000	10332000	10322000	12611000	12220000	14524000	FALSE	FALSE	FALSE	FALSE	FALSE	FALSE	13118333.3333333	10829333.3333333	0.0530891601923788	0.153743634276363	1.21137035213002	2040
ATP6V1G1	5	4	41.5	6	0	15.863	4741100	4795900	5509100	6498800	7193200	6164200	5203100	1371	4741100.00000001	4795900	5509100	6498800	7193199.99999999	6164200	FALSE	FALSE	FALSE	FALSE	FALSE	FALSE	6618733.33333333	5015366.66666667	0.0136514983351831	0.098569617292433	1.31969081688943	9550
SET;SETSIP	10	6	22.6	40	0	67.063	145260000	154070000	159770000	153130000	137250000	144210000	118280000	173	145260000	154070000	159770000	153130000	137250000	144210000	FALSE	FALSE	FALSE	FALSE	FALSE	FALSE	144863333.333333	153033333.333333	0.450795412504625	0.428848542941503	0.946612938357656	6418
ARPC5L	3	2	16.3	10	0	9.567	0	7276700	6510700	0	0	7221900	4360700	1494	1778625.02220416	7276700	6510700	1472066.41324239	1419727.45104866	7221900	TRUE	FALSE	FALSE	TRUE	TRUE	FALSE	3371231.28809702	5188675.00740138	0.224787273399926	0.303228796442676	0.649728742557228	81873
hCG_31253;FUBP3	3	12	34.3	41	0	36.776	34255000	32792000	32105000	36533000	33015000	34603000	6676000	1210	34255000	32792000	32105000	36533000	33015000	34603000	FALSE	FALSE	FALSE	FALSE	FALSE	FALSE	34717000	33050666.6666667	0.477062523122457	0.442432198726664	1.05041754074552	8939
NUP214;DKFZp686J0330	15	14	7.7	28	0	33.548	14997000	13226000	11894000	13538000	13640000	13264000	1116700	2466	14997000	13226000	11894000	13538000	13640000	13264000	FALSE	FALSE	FALSE	FALSE	FALSE	FALSE	13480666.6666667	13372333.3333333	0.883906770255272	0.590909599443326	1.00810130368672	8021
MRPS2	3	6	17.9	20	0	12.842	12910000	10904000	10654000	10057000	10985000	9484900	3421600	1656	12910000	10904000	10654000	10057000	10985000	9484900	FALSE	FALSE	FALSE	FALSE	FALSE	FALSE	10175633.3333333	11489333.3333333	0.209803921568627	0.293893040871137	0.885659162121388	51116
hCG_30600;PTGES	2	5	20	26	0	14.437	79557000	102110000	53669000	63573000	58032000	49251000	55323000	314	79556999.9999999	102110000	53669000	63573000	58032000.0000001	49251000	FALSE	FALSE	FALSE	FALSE	FALSE	FALSE	56952000	78445333.3333333	0.0956714761376249	0.199183351578047	0.726008770438862	9536
C9orf32;NTMT1	6	5	25.6	14	0	14.987	8158900	7689200	6672100	5852700	6638700	6237700	4434800	1485	8158900	7689200.00000001	6672100	5852700	6638700	6237700	FALSE	FALSE	FALSE	FALSE	FALSE	FALSE	6243033.33333333	7506733.33333333	0.0616352201257862	0.158603150422293	0.831657800552393	28989
MRPS7	7	6	39.5	19	0	13.677	11275000	12371000	11769000	11531000	10658000	10116000	7807200	1127	11275000	12371000	11769000	11531000	10658000	10116000	FALSE	FALSE	FALSE	FALSE	FALSE	FALSE	10768333.3333333	11805000	0.235072142064373	0.311584468219515	0.912184102781308	51081
WBP2	13	4	20.4	12	0	9.0255	10846000	10467000	11707000	15016000	15469000	18383000	10501000	950	10846000	10467000	11707000	15016000	15469000	18383000	FALSE	FALSE	FALSE	FALSE	FALSE	FALSE	16289333.3333333	11006666.6666667	0.00543840177580466	0.0886920183981367	1.47995154451847	23558
PRPSAP1	8	3	13.5	14	0	10.972	5189300	5667600	6336100	6016200	5375600	6605700	1684600	2174	5189300	5667600	6336099.99999999	6016200	5375600	6605699.99999999	FALSE	FALSE	FALSE	FALSE	FALSE	FALSE	5999166.66666667	5731000	0.630262671106178	0.50929960102266	1.04679229919153	5635
TK1	8	5	26.5	16	0	12.748	3984400	5145300	5604000	4093000	5170100	5711000	2378000	1938	3984400	5145300	5604000	4093000	5170100	5711000	FALSE	FALSE	FALSE	FALSE	FALSE	FALSE	4991366.66666667	4911233.33333333	0.895190529041805	0.592818337010532	1.01631633601879	7083
RPL38	5	5	50	66	0	21.092	18721000	23953000	21288000	14132000	13955000	17437000	40187000	391	18721000	23953000	21288000	14132000	13955000	17437000	FALSE	FALSE	FALSE	FALSE	FALSE	FALSE	15174666.6666667	21320666.6666667	0.0142064372918979	0.0995593698282089	0.711735092711297	6169
NPLOC4	6	6	12.3	9	0	14.318	6567500	6626500	7970400	6699100	6487100	6351800	1444100	2285	6567500	6626500	7970399.99999999	6699100	6487100	6351800	FALSE	FALSE	FALSE	FALSE	FALSE	FALSE	6512666.66666667	7054800	0.381132075471698	0.390149858484018	0.923153975543838	55666
SUMO2	4	2	33.7	22	0	23.377	48859000	49316000	58707000	37525000	40276000	49422000	149130000	143	48859000	49316000	58707000	37525000	40276000	49421999.9999999	FALSE	FALSE	FALSE	FALSE	FALSE	FALSE	42407666.6666667	52294000	0.0679245283018868	0.167489493703302	0.810947081245776	6613
P4HB	20	32	59.8	181	0	264.07	351750000	352020000	332880000	348310000	3.55e+08	352380000	62463000	288	351750000	352020000	332880000	348310000	3.55e+08	352380000	FALSE	FALSE	FALSE	FALSE	FALSE	FALSE	351896666.666667	345550000	0.750758416574177	0.554040868108836	1.01836685477258	5034
SYNGR2	7	3	13.4	5	0	6.7822	4555700	0	4890100	5501300	6581000	5450700	4535400	1472	4555700	563886.093412242	4890100	5501299.99999999	6580999.99999999	5450700.00000001	FALSE	TRUE	FALSE	FALSE	FALSE	FALSE	5844333.33333333	3336562.03113741	0.0661117277099519	0.164470669989999	1.75160338060343	9144
SLC16A3	13	4	9.7	8	0	8.0915	11521000	9226600	8596000	10303000	8807400	7391200	3239300	1694	11521000	9226600.00000001	8595999.99999999	10303000	8807400.00000001	7391199.99999999	FALSE	FALSE	FALSE	FALSE	FALSE	FALSE	8833866.66666667	9781200	0.408435072142064	0.403197192022664	0.903147534726482	9123
SRSF2;SFRS2	18	7	48.1	25	0	63.515	189990000	173960000	178160000	185600000	181060000	175710000	162390000	130	189990000	173960000	178160000	185600000	181060000	175710000	FALSE	FALSE	FALSE	FALSE	FALSE	FALSE	180790000	180703333.333333	0.988420273769885	0.618410282375777	1.00047960745974	6427
PYCR1	22	6	30.7	13	0	25.584	11997000	11781000	15619000	17971000	13680000	16965000	6078200	1265	11997000	11781000	15619000	17971000	13680000	16965000	FALSE	FALSE	FALSE	FALSE	FALSE	FALSE	16205333.3333333	13132333.3333333	0.0953755086940437	0.199183351578047	1.23400258902962	5831
SEPT9	29	6	9.5	25	0	14.329	13997000	11075000	14218000	17029000	15833000	14819000	2254300	1969	13997000	11075000	14218000	17029000	15833000	14819000	FALSE	FALSE	FALSE	FALSE	FALSE	FALSE	15893666.6666667	13096666.6666667	0.0693673695893452	0.168812987525502	1.2135657928226	10801
DDX48;EIF4A3	8	16	44.8	61	0	86.67	66459000	59529000	65603000	56439000	58383000	61038000	17174000	696	66459000	59529000.0000001	65603000	56439000	58383000	61038000	FALSE	FALSE	FALSE	FALSE	FALSE	FALSE	58620000	63863666.6666667	0.2559008509064	0.323348356902437	0.917892802897839	9775
POU2F1;POU2F2;POU2F3	27	3	8	7	0	8.0953	1846100	1215200	1938500	1812000	1560100	0	993130	2536	1846100	1215200	1938500	1812000	1560100	1331961.25702667	FALSE	FALSE	FALSE	FALSE	FALSE	TRUE	1568020.41900889	1666600	0.74047354790973	0.5508257633355	0.940849885400752	5451
MGST3	5	3	23.7	20	0	42.834	7381700	15270000	9042300	9235800	8216100	8964400	8789700	1054	7381700	15270000	9042300.00000001	9235799.99999999	8216100.00000001	8964400	FALSE	FALSE	FALSE	FALSE	FALSE	FALSE	8805433.33333333	10564666.6666667	0.443359230484647	0.424802982548227	0.833479522938096	4259
DARS2	6	16	31.8	54	0	56.712	57246000	59449000	54330000	43500000	48214000	46227000	9231300	1022	57246000	59449000	54330000	43500000	48214000	46227000	FALSE	FALSE	FALSE	FALSE	FALSE	FALSE	45980333.3333333	57008333.3333333	0.0172770995190529	0.106505437853271	0.806554597281099	55157
CACYBP	7	16	64	79	0	160.11	206160000	197310000	217840000	198830000	203180000	212050000	99899000	195	206160000	197310000	217840000	198830000	203180000	212050000	FALSE	FALSE	FALSE	FALSE	FALSE	FALSE	204686666.666667	207103333.333333	0.866074731779504	0.585788000752335	0.988331106854872	27101
UCK2	10	6	28.8	19	0	14.475	22400000	24823000	23406000	17492000	19174000	22454000	9826700	989	22400000	24823000	23406000	17492000	19174000	22454000	FALSE	FALSE	FALSE	FALSE	FALSE	FALSE	19706666.6666667	23543000	0.0729189789123196	0.172450395491411	0.837049936994719	7371
TOR1AIP2	2	2	6.4	10	0	4.1632	4535000	4389800	4260000	3860900	0	3384700	1034900	2509	4535000	4389800	4260000	3860900	835623.189318496	3384700	FALSE	FALSE	FALSE	FALSE	TRUE	FALSE	2693741.06310617	4394933.33333333	0.060377358490566	0.157884984833965	0.61291966425873	163590
NEK7	16	5	19.5	11	0	9.2228	5892500	5692700	5885500	6416000	6412400	5737900	2109700	2008	5892500	5692700	5885500	6416000	6412400	5737899.99999999	FALSE	FALSE	FALSE	FALSE	FALSE	FALSE	6188766.66666666	5823566.66666667	0.403921568627451	0.401455642249181	1.06271070993148	140609
ATP2B4;DKFZp686M088	40	5	12.1	39	0	30.662	22686000	23135000	22010000	22604000	24677000	23187000	2596600	1860	22686000	23135000	22010000	22604000	24677000	23187000	FALSE	FALSE	FALSE	FALSE	FALSE	FALSE	23489333.3333333	22610333.3333333	0.56330003699593	0.481840324869907	1.03887603013371	493
C1orf24;FAM129A	3	11	13.7	35	0	33.593	42615000	39409000	46680000	49310000	41749000	43242000	7029400	1180	42615000	39409000	46680000	49310000	41749000	43242000	FALSE	FALSE	FALSE	FALSE	FALSE	FALSE	44767000	42901333.3333333	0.628671846096929	0.508438498421807	1.04348738189955	116496
TROVE2	9	11	20.8	50	0	54.199	44882000	44299000	40172000	43978000	47501000	40642000	9377900	1009	44882000	44299000	40172000	43978000	47501000	40642000	FALSE	FALSE	FALSE	FALSE	FALSE	FALSE	44040333.3333333	43117666.6666667	0.797262301146874	0.568104058977983	1.02139880791323	6738
CPNE3	25	13	28.3	53	0	45.654	55617000	51841000	49607000	43520000	33170000	42861000	12277000	872	55617000	51841000	49606999.9999999	43520000	33170000	42861000	FALSE	FALSE	FALSE	FALSE	FALSE	FALSE	39850333.3333333	52355000	0.0255641879393267	0.118411336350503	0.761156209212747	8895
DDX3Y	14	5	38.3	12	0	10.112	6566900	5773600	5228900	6564400	6671800	6523500	943860	2578	6566900	5773600	5228900	6564400	6671800.00000001	6523500	FALSE	FALSE	FALSE	FALSE	FALSE	FALSE	6586566.66666667	5856466.66666666	0.179763226045135	0.271171872132878	1.12466561180234	8653
UBE2T	2	5	26.4	18	0	12.955	11403000	13128000	14797000	6675200	6847800	6532000	6461600	1228	11403000	13128000	14797000	6675200	6847800.00000001	6532000	FALSE	FALSE	FALSE	FALSE	FALSE	FALSE	6685000	13109333.3333333	0.00188679245283019	0.0886920183981367	0.509942026037429	29089
RBBP5	5	4	7.2	9	0	7.4966	5070400	4305700	4992500	4470300	5107200	4495100	1099300	2472	5070400.00000001	4305700.00000001	4992500	4470300	5107200.00000001	4495100	FALSE	FALSE	FALSE	FALSE	FALSE	FALSE	4690866.66666667	4789533.33333334	0.814539400665927	0.571800713275416	0.979399523961973	5929
COX6C	2	6	50.7	19	0	11.749	23031000	24156000	24723000	31693000	31358000	29117000	42595000	368	23031000	24156000	24723000	31693000	31358000	29117000	FALSE	FALSE	FALSE	FALSE	FALSE	FALSE	30722666.6666667	23970000	0.00887902330743618	0.0909819471968555	1.28171325267696	1345
PPM2C;PDP1	6	6	13.3	19	0	11.634	5617200	6226700	6015100	5178500	6059000	6328000	1167100	2441	5617200	6226700	6015100	5178500	6059000	6328000	FALSE	FALSE	FALSE	FALSE	FALSE	FALSE	5855166.66666667	5953000	0.821605623381428	0.57425264788769	0.983565709166246	54704
PABPC1	35	23	47.6	233	0	213.31	539500000	541890000	626400000	531360000	544310000	568610000	97639000	202	539500000	541890000	626400000	531360000	544310000	568610000	FALSE	FALSE	FALSE	FALSE	FALSE	FALSE	548093333.333333	569263333.333333	0.643063263041066	0.513457209797319	0.962811586904712	26986
MTDH	6	9	18.4	27	0	21.672	32909000	31916000	26984000	28677000	29307000	30998000	7871300	1124	32909000	31916000	26984000	28677000	29307000	30998000	FALSE	FALSE	FALSE	FALSE	FALSE	FALSE	29660666.6666667	30603000	0.73999260081391	0.5508257633355	0.969207811870296	92140
RPL30	6	8	67	63	0	91.239	180990000	193980000	2.1e+08	181970000	173150000	182910000	197610000	104	180990000	193980000	2.1e+08	181970000	173150000	182910000	FALSE	FALSE	FALSE	FALSE	FALSE	FALSE	179343333.333333	194990000	0.287754347021828	0.341401655403399	0.919756568712926	6156
DECR1;DECR	9	8	30.4	17	0	25.209	12966000	16056000	14040000	15800000	15328000	15774000	4399200	1491	12966000	16056000	14040000	15800000	15328000	15774000	FALSE	FALSE	FALSE	FALSE	FALSE	FALSE	15634000	14354000	0.304143544210137	0.347800016589578	1.0891737494775	1666
ENY2	4	2	25.7	5	0	3.967	0	3590200	4126200	4488800	4209300	3839400	4736700	1438	862373.372665933	3590200	4126200	4488800	4209300	3839400	TRUE	FALSE	FALSE	FALSE	FALSE	FALSE	4179166.66666667	2859591.12422198	0.106030336662967	0.210398811726348	1.46145602120083	56943
FAM49B;DKFZp686B04128;BM009	17	10	38.3	32	0	21.61	14809000	15652000	12680000	13478000	15853000	16603000	5005600	1394	14809000	15652000	12680000	13478000	15853000	16603000	FALSE	FALSE	FALSE	FALSE	FALSE	FALSE	15311333.3333333	14380333.3333333	0.529263780984092	0.465997157289627	1.06474119746877	51571
ATAD2	3	2	1.6	3	0	6.4482	2180900	1884400	2638800	0	0	0	130480	3355	2180900	1884400	2638800	670858.984824749	1545666.93437636	777458.150498728	FALSE	FALSE	FALSE	TRUE	TRUE	TRUE	997994.689899946	2234700	0.00591934887162412	0.0886920183981367	0.446590007562512	29028
ATP6V1C1	4	8	20.9	38	0	37.453	16419000	17108000	17984000	23538000	26634000	28986000	4941400	1401	16419000	17108000	17984000	23538000	26634000	28986000	FALSE	FALSE	FALSE	FALSE	FALSE	FALSE	26386000	17170333.3333333	0.00418054014058454	0.0886920183981367	1.53672031216633	528
RAD21	10	5	8.9	16	0	14.893	6861100	6565500	6476500	5647700	6847700	7221800	1610800	2205	6861100	6565500.00000001	6476500	5647700	6847700.00000001	7221800	FALSE	FALSE	FALSE	FALSE	FALSE	FALSE	6572400	6634366.66666667	0.873399926008139	0.587089648157957	0.990659746471656	5885
EMC7;C15orf24	4	2	12	13	0	5.0464	3600300	3347700	3004500	3944400	3582400	3225500	2410100	1929	3600300	3347700	3004500	3944400	3582400	3225500	FALSE	FALSE	FALSE	FALSE	FALSE	FALSE	3584100	3317500	0.416611172770995	0.408750880652078	1.08036171816127	56851
AQR	5	8	6.7	22	0	30.164	6454800	6521400	5420400	5498400	5029600	5408000	546960	2885	6454800	6521400	5420399.99999999	5498399.99999999	5029600	5408000	FALSE	FALSE	FALSE	FALSE	FALSE	FALSE	5312000	6132200	0.123640399556049	0.228195763327618	0.866247023906591	9716
CHP1;CHP	7	2	30.8	9	0	7.7636	4302500	3808300	3232800	3163300	4035300	3265900	5736900	1309	4302500	3808300	3232800	3163300	4035300	3265900	FALSE	FALSE	FALSE	FALSE	FALSE	FALSE	3488166.66666667	3781200	0.481058083610803	0.444827213661561	0.922502556507635	11261
EHD4	3	9	24.4	51	0	57.026	40796000	39537000	47864000	36261000	38027000	36489000	8085900	1099	40796000	39537000	47864000	36261000	38027000	36489000	FALSE	FALSE	FALSE	FALSE	FALSE	FALSE	36925666.6666667	42732333.3333333	0.10725120236774	0.211291301828805	0.864115384915404	30844
FAM82C;RMDN3	7	2	6	5	0	4.7453	2102700	0	1926200	1917000	2533600	0	519050	2914	2102700	751005.106243227	1926200	1917000	2533600	1452054.7661288	FALSE	TRUE	FALSE	FALSE	FALSE	TRUE	1967551.5887096	1593301.70208107	0.292933777284499	0.342757952525637	1.23488952917059	55177
RBPJ;RBPSUH	17	3	7.9	7	0	6.7569	2876100	3263100	2950800	2509300	0	0	973420	2551	2876100	3263100	2950800	2509300	711991.021333913	660765.744973886	FALSE	FALSE	FALSE	FALSE	TRUE	TRUE	1294018.9221026	3030000	0.00987791342952275	0.0932155827503028	0.427068951188977	3516
VPS18	2	2	2.3	7	0.0045005	2.6576	982750	1347700	1403800	1592300	1449200	1676300	169190	3310	982750	1347700	1403800	1592300	1449200	1676300	FALSE	FALSE	FALSE	FALSE	FALSE	FALSE	1572600	1244750	0.059637439881613	0.157884984833965	1.26338622213296	57617
OCIAD1	20	7	33.1	33	0	27.485	18414000	21531000	21968000	24280000	26987000	29273000	13417000	825	18414000	21531000	21968000	24280000	26987000	29273000	FALSE	FALSE	FALSE	FALSE	FALSE	FALSE	26846666.6666667	20637666.6666667	0.0224935257121717	0.116049700480465	1.30085765509667	54940
HUWE1	19	28	7.3	69	0	73.04	78038000	75157000	74016000	77129000	76312000	76019000	2501300	1891	78038000	75157000.0000001	74015999.9999999	77129000	76311999.9999999	76019000.0000001	FALSE	FALSE	FALSE	FALSE	FALSE	FALSE	76486666.6666667	75737000	0.857935627081021	0.583916869115426	1.00989828837512	10075
LOC92689;FAM114A1	5	3	7.5	5	0	5.8629	3476300	2974700	0	0	0	2914100	698650	2749	3476300	2974700	700143.409097237	1079726.00208942	1138513.02132354	2914100	FALSE	FALSE	TRUE	TRUE	TRUE	FALSE	1710779.67447099	2383714.46969908	0.552275249722531	0.477335464299903	0.717694881756102	92689
SHINC3;TMEM33	7	5	20.6	29	0	27.542	37981000	35363000	32964000	33042000	37713000	33183000	20101000	639	37981000	35363000	32964000	33042000	37713000	33183000	FALSE	FALSE	FALSE	FALSE	FALSE	FALSE	34646000	35436000	0.778727339992601	0.564300655611205	0.977706287391353	55161
GNPDA2	6	2	29.7	3	0	4.4782	0	2054500	2648400	0	0	2776600	1129900	2459	733751.29876088	2054500	2648400	1432313.72412025	1504488.30845895	2776600	TRUE	FALSE	FALSE	TRUE	TRUE	FALSE	1904467.34419307	1812217.09958696	0.652682204957455	0.51744149337425	1.05090463202623	132789
MAGED2;MAGED1	10	2	3.4	9	0	4.0702	2292100	1576800	1491400	1847600	0	0	364210	3083	2292100	1576800	1491400	1847600	1343648.48211744	1064429.72857076	FALSE	FALSE	FALSE	FALSE	TRUE	TRUE	1418559.40356273	1786766.66666667	0.17983721790603	0.271171872132878	0.793925379304928	10916
NDUFA4	2	3	37	12	0	10.69	7321100	8502100	10042000	5389200	4915100	5199300	7390900	1152	7321100	8502099.99999999	10042000	5389200	4915100	5199300	FALSE	FALSE	FALSE	FALSE	FALSE	FALSE	5167866.66666667	8621733.33333333	0.00425453200147984	0.0886920183981367	0.599399965977452	4697
BZW2	14	4	14.5	6	0	11.837	6601400	5671600	5436000	0	4752100	4971200	1219600	2413	6601400	5671600	5436000	1277191.58756553	4752100	4971200	FALSE	FALSE	FALSE	TRUE	FALSE	FALSE	3666830.52918851	5903000	0.0600443951165372	0.157884984833965	0.621180845195411	28969
ANLN	9	11	10.1	19	0	18.255	10274000	10634000	16493000	14970000	16176000	14140000	1562000	2224	10274000	10634000	16493000	14970000	16176000	14140000	FALSE	FALSE	FALSE	FALSE	FALSE	FALSE	15095333.3333333	12467000	0.143729189789123	0.24598698106909	1.21082324002032	54443
PSMA2	7	8	50.4	50	0	51.509	54848000	63679000	64724000	56288000	72097000	68763000	30855000	473	54848000	63679000	64724000	56288000.0000001	72097000.0000001	68763000.0000001	FALSE	FALSE	FALSE	FALSE	FALSE	FALSE	65716000.0000001	61083666.6666667	0.48960414354421	0.447870513764018	1.07583587538404	5683
DFNA5	9	8	25.8	30	0	19.652	19587000	16803000	14443000	16891000	15611000	16401000	5863700	1289	19587000	16803000	14443000	16891000	15611000	16401000	FALSE	FALSE	FALSE	FALSE	FALSE	FALSE	16301000	16944333.3333333	0.7496115427303	0.55395134443568	0.962032537918281	1687
HIBADH	3	7	32.7	32	0	27.426	7671300	11269000	8428200	9237300	8296600	7990400	4334900	1498	7671300	11269000	8428200	9237299.99999999	8296599.99999999	7990400	FALSE	FALSE	FALSE	FALSE	FALSE	FALSE	8508100	9122833.33333333	0.622900480947096	0.506178453753142	0.932615963607797	11112
LUZP1	6	3	3.2	6	0	4.9052	0	0	0	2686700	1795800	1715700	211850	3254	1091978.72369775	1010804.16469437	1045985.80985552	2686700	1795800	1715700	TRUE	TRUE	TRUE	FALSE	FALSE	FALSE	2066066.66666667	1049589.56608255	0.00399556048834628	0.0886920183981367	1.96845198678755	7798
RCC2	3	15	35.4	60	0	59.691	62064000	66247000	85596000	73630000	68356000	76883000	16807000	710	62063999.9999999	66247000.0000001	85596000.0000001	73630000.0000001	68356000	76883000.0000001	FALSE	FALSE	FALSE	FALSE	FALSE	FALSE	72956333.3333334	71302333.3333334	0.766259711431743	0.55910814453515	1.02319699682572	55920
DDOST	6	7	17.1	43	0	21.27	39664000	36988000	35656000	39101000	41788000	35200000	10466000	954	39664000	36988000	35656000	39101000	41788000.0000001	35200000	FALSE	FALSE	FALSE	FALSE	FALSE	FALSE	38696333.3333334	37436000	0.695190529041805	0.532510206957134	1.0336663461196	1650
STEAP3	7	3	6.8	7	0	5.3865	5469100	5016800	3792200	3351500	2963200	4054100	1254900	2398	5469100	5016800	3792200	3351500	2963200	4054100	FALSE	FALSE	FALSE	FALSE	FALSE	FALSE	3456266.66666667	4759366.66666667	0.0376248612652608	0.135489954459012	0.726203066234303	55240
C1orf33;MRTO4	3	15	62.3	42	0	37.573	43863000	45131000	47878000	41973000	41104000	42211000	18490000	666	43863000.0000001	45131000	47878000	41973000	41104000	42211000	FALSE	FALSE	FALSE	FALSE	FALSE	FALSE	41762666.6666667	45624000	0.190566037735849	0.280701346387936	0.915366181541879	51154
CDC42;hCG_39634	11	6	41.4	31	0	41.499	53154000	54812000	54955000	60466000	56845000	66067000	40198000	390	53154000	54812000	54955000	60466000	56845000	66067000	FALSE	FALSE	FALSE	FALSE	FALSE	FALSE	61126000	54307000	0.137106918238994	0.240727579470404	1.12556392361942	998
DDX18	7	16	26.4	66	0	54.962	46995000	46744000	49602000	48328000	48943000	46730000	8819400	1049	46995000	46744000	49602000	48328000.0000001	48943000	46730000	FALSE	FALSE	FALSE	FALSE	FALSE	FALSE	48000333.3333334	47780333.3333333	0.936145024047355	0.604357564953708	1.00460440488067	8886
ACTR3	20	17	52.2	100	0	102.99	126350000	136120000	141620000	147870000	138670000	136720000	41221000	381	126350000	136120000	141620000	147870000	138670000	136720000	FALSE	FALSE	FALSE	FALSE	FALSE	FALSE	141086666.666667	134696666.666667	0.515501294857566	0.460035169663404	1.04743992674899	10096
MRPS27	11	5	15.1	17	0	19.225	10820000	8101400	7764600	7031800	8399300	7225900	2482000	1902	10820000	8101400	7764600	7031799.99999999	8399300	7225900.00000001	FALSE	FALSE	FALSE	FALSE	FALSE	FALSE	7552333.33333333	8895333.33333333	0.202219755826859	0.288311946810532	0.849021959079668	23107
HEXB	7	10	19.8	28	0	21.022	25166000	22088000	16635000	25858000	28975000	26147000	5181700	1372	25166000	22088000	16635000	25858000	28975000	26147000	FALSE	FALSE	FALSE	FALSE	FALSE	FALSE	26993333.3333333	21296333.3333333	0.0616722160562338	0.158603150422293	1.26751083911158	3074
TNPO1	7	11	19.8	63	0	55.009	57648000	55090000	65118000	57559000	60160000	59055000	9019200	1034	57647999.9999999	55090000	65118000.0000001	57559000	60160000	59054999.9999999	FALSE	FALSE	FALSE	FALSE	FALSE	FALSE	58924666.6666666	59285333.3333333	0.9606363300037	0.610827707341387	0.99391642677222	3842
GLRX	2	2	22.6	9	0	7.4229	0	1767400	2472200	3015800	2719800	2903200	2962100	1767	1087055.71779209	1767400	2472200	3015800	2719800	2903200	TRUE	FALSE	FALSE	FALSE	FALSE	FALSE	2879600	1775551.9059307	0.0215686274509804	0.114086195617508	1.62180558641038	2745
MAP1B;DKFZp686F1345	15	22	11.6	65	0	68.817	37284000	32889000	43232000	50927000	47993000	51245000	2664900	1843	37284000	32889000	43232000	50927000	47993000	51245000	FALSE	FALSE	FALSE	FALSE	FALSE	FALSE	50055000	37801666.6666667	0.0179430262671106	0.108223293959634	1.32414796525726	4131
DYR;DHFR;DHFRL1	8	4	23	6	0	8.7552	11004000	11561000	12639000	12896000	12002000	11448000	5752000	1308	11004000	11561000	12639000	12896000	12002000	11448000	FALSE	FALSE	FALSE	FALSE	FALSE	FALSE	12115333.3333333	11734666.6666667	0.676803551609323	0.525415001252043	1.03243949551187	1719
HIST1H2AH;H2AFJ;HIST1H2AK;HIST1H2AJ;HIST2H2AC;HIST2H2AA3;HIST1H2AG	13	0	41.4	55	0	130.47	1652700000	1358700000	1673300000	1264200000	1347800000	1222900000	1797700000	6	1652700000	1358700000	1673300000	1264200000	1347800000	1222900000	FALSE	FALSE	FALSE	FALSE	FALSE	FALSE	1278300000	1561566666.66667	0.0519422863485017	0.153258360251388	0.81860097765065	85235
hCG_27698;DDX47;E4-DBP	9	10	31.7	34	0	45.067	19598000	20138000	17941000	14298000	14820000	14481000	5378000	1345	19598000	20138000	17941000	14298000	14820000	14481000	FALSE	FALSE	FALSE	FALSE	FALSE	FALSE	14533000	19225666.6666667	0.00677025527192009	0.0892009469033537	0.755916569863204	51202
HEBP1	3	3	20.1	10	0	6.9676	5046600	3714900	4509700	4873900	5613000	4520000	2464800	1909	5046600	3714900	4509700	4873900	5613000.00000001	4520000	FALSE	FALSE	FALSE	FALSE	FALSE	FALSE	5002300	4423733.33333334	0.2716611172771	0.332488605640267	1.13078696726747	50865
RECQL	7	18	34.7	61	0	58.723	49462000	48424000	42330000	53604000	49638000	49258000	8753700	1059	49462000	48424000	42330000	53603999.9999999	49638000	49258000	FALSE	FALSE	FALSE	FALSE	FALSE	FALSE	50833333.3333333	46738666.6666667	0.299112097669256	0.345411834657483	1.08760769099104	5965
WBP11	6	3	5.3	11	0	8.9008	5753500	6728200	5451800	5510300	5372800	6257900	1374000	2324	5753500	6728199.99999999	5451800	5510300	5372800	6257900	FALSE	FALSE	FALSE	FALSE	FALSE	FALSE	5713666.66666667	5977833.33333333	0.637587865334813	0.511032139098277	0.955808960883264	51729
MGST1	9	4	27.1	28	0	46.995	22740000	25195000	25545000	23995000	19740000	22949000	29648000	486	22740000	25195000	25545000	23995000	19740000	22949000	FALSE	FALSE	FALSE	FALSE	FALSE	FALSE	22228000	24493333.3333333	0.277136514983352	0.335516458706093	0.907512248230811	4257
KRT18	10	4	14.3	7	0	11.596	4450900	5102400	4444700	3340100	0	0	967290	2560	4450900	5102400	4444700	3340100	1833398.97818957	1412770.03581198	FALSE	FALSE	FALSE	FALSE	TRUE	TRUE	2195423.00466718	4666000	0.00610432852386238	0.0886920183981367	0.470515003143417	3875
PLEKHA5	13	3	3.2	8	0	4.9896	13416000	12691000	13903000	13908000	16389000	15316000	1872500	2100	13416000	12691000	13903000	13908000	16389000	15316000	FALSE	FALSE	FALSE	FALSE	FALSE	FALSE	15204333.3333333	13336666.6666667	0.124898261191269	0.228195763327618	1.1400399900025	54477
HNRNPA1;HNRPA1;hCG_2020860;RP11-78J21.1;HNRNPA1L2	21	15	54.7	210	0	194.25	500660000	546930000	606520000	486770000	439810000	433340000	188940000	113	500660000	546930000	606520000	486770000	439810000	433340000	FALSE	FALSE	FALSE	FALSE	FALSE	FALSE	453306666.666666	551370000	0.047354790972993	0.145692525953263	0.822146048328103	3178
ITGA5	5	4	4.9	8	0	5.8361	2513600	3403500	2572500	2141900	2147800	1995700	416120	3023	2513600	3403500	2572500	2141900	2147800	1995700	FALSE	FALSE	FALSE	FALSE	FALSE	FALSE	2095133.33333333	2829866.66666667	0.0249722530521643	0.117828321661748	0.74036468149265	3678
PPFIBP1	8	2	3.5	6	0	4.9484	0	1188100	1294800	1249800	0	934950	155920	3324	1031949.3494833	1188100	1294800	1249800	1230183.04631566	934950	TRUE	FALSE	FALSE	FALSE	TRUE	FALSE	1138311.01543855	1171616.44982777	0.76866444691084	0.560131538730907	0.971573090840342	8496
RPS26;RPS26P11	6	5	50.4	46	0	39.381	259240000	209270000	261520000	233020000	203810000	246580000	295230000	50	259240000	209270000	261520000	233020000	203810000	246580000	FALSE	FALSE	FALSE	FALSE	FALSE	FALSE	227803333.333333	243343333.333333	0.527857935627081	0.46583627605433	0.936139610700931	6231
FAM62A;ESYT1	7	18	22.6	66	0	88.033	42277000	42116000	34685000	36917000	35682000	3.4e+07	4862600	1415	42277000.0000001	42116000	34685000	36917000	35682000	3.4e+07	FALSE	FALSE	FALSE	FALSE	FALSE	FALSE	35533000	39692666.6666667	0.243026267110618	0.315984341982314	0.895203144157611	23344
SMARCC2	9	6	12.6	15	0	16.158	7014100	6241700	7023900	6839800	5955900	6374600	765070	2706	7014100.00000001	6241700	7023900	6839800	5955900	6374600	FALSE	FALSE	FALSE	FALSE	FALSE	FALSE	6390100	6759900	0.484461709211987	0.446088301046217	0.945295048743324	6601
PTGES3	8	8	43.1	58	0	52.851	134710000	160310000	184480000	164240000	142560000	135370000	107240000	189	134710000	160310000	184480000	164240000	142560000	135370000	FALSE	FALSE	FALSE	FALSE	FALSE	FALSE	147390000	159833333.333333	0.490418054014058	0.448126093153895	0.922148070907195	10728
NACA;hCG_2016482	13	6	56.6	57	0	161.37	206300000	210110000	198300000	156340000	169960000	161410000	192910000	110	206300000	210110000	198300000	156340000	169960000	161410000	FALSE	FALSE	FALSE	FALSE	FALSE	FALSE	162570000	204903333.333333	0.0096189419163892	0.0926932063917807	0.793398513120008	4666
FAM112B;GTSF1	3	4	25.7	8	0	10.824	8761300	8070800	8270900	8796900	7420800	4713500	4915800	1407	8761300	8070800.00000001	8270899.99999999	8796899.99999999	7420800	4713500	FALSE	FALSE	FALSE	FALSE	FALSE	FALSE	6977066.66666666	8367666.66666667	0.192711801701813	0.28255341417427	0.833812691710153	121355
METTL1	4	2	23.4	13	0	13.686	2056600	2861700	2704600	1712400	2591900	2364300	2504200	1888	2056600	2861700	2704600	1712400	2591900	2364300	FALSE	FALSE	FALSE	FALSE	FALSE	FALSE	2222866.66666667	2540966.66666667	0.334591194968553	0.363911697180206	0.874811423474006	4234
COPZ1	15	6	35	15	0	16.53	12684000	12193000	12719000	11521000	9887900	12639000	15130000	757	12684000	12193000	12719000	11521000	9887900.00000001	12639000	FALSE	FALSE	FALSE	FALSE	FALSE	FALSE	11349300	12532000	0.265778764335923	0.328890125123554	0.905625598467922	22818
CS	25	11	26.9	69	0	45.014	139940000	130190000	118860000	141370000	141280000	146160000	47602000	344	139940000	130190000	118860000	141370000	141280000	146160000	FALSE	FALSE	FALSE	FALSE	FALSE	FALSE	142936666.666667	129663333.333333	0.212726600073992	0.295376369812789	1.10236767012006	1431
CDK2	10	5	24.5	18	0	21.52	8753200	8086300	8875800	6156100	9087100	7623600	2719400	1827	8753200	8086299.99999999	8875799.99999999	6156100.00000001	9087100.00000001	7623600.00000001	FALSE	FALSE	FALSE	FALSE	FALSE	FALSE	7622266.66666667	8571766.66666666	0.27780244173141	0.335837701465485	0.88922936928599	1017
PA2G4	10	23	61.3	172	0	139.98	312300000	347070000	343500000	331640000	324160000	344450000	100210000	194	312300000	347070000	343500000	331640000	324160000	344450000	FALSE	FALSE	FALSE	FALSE	FALSE	FALSE	333416666.666667	334290000	0.978283388827229	0.615051546611732	0.99738749788108	5036
RAP1B;RAP1A	27	2	45.1	48	0	35.676	106460000	99336000	97344000	120760000	108690000	117440000	65695000	271	106460000	99335999.9999999	97343999.9999999	120760000	108690000	117440000	FALSE	FALSE	FALSE	FALSE	FALSE	FALSE	115630000	101046666.666667	0.083684794672586	0.184630231362997	1.14432275516263	5908
SHMT2;HEL-S-51e;DKFZp686P09201	29	20	46.2	116	0	99.086	199740000	222430000	222560000	172540000	178800000	174060000	44398000	359	199740000	222430000	222560000	172540000	178800000	174060000	FALSE	FALSE	FALSE	FALSE	FALSE	FALSE	175133333.333333	214910000	0.0203477617462079	0.112221775117039	0.814914770524095	6472
RAB21	3	7	34.7	24	0	31.271	12511000	12609000	10381000	10832000	12230000	12023000	5827500	1297	12511000	12609000	10381000	10832000	12230000	12023000	FALSE	FALSE	FALSE	FALSE	FALSE	FALSE	11695000	11833666.6666667	0.916389197188309	0.598815674927224	0.988282020224783	23011
CDK4	8	2	20	5	0.0015868	3.2109	2592900	2608600	3621000	2362000	0	2532700	1551000	2232	2592900	2608600	3621000	2362000	1595077.98755333	2532700	FALSE	FALSE	FALSE	FALSE	TRUE	FALSE	2163259.32918444	2940833.33333333	0.0615242323344432	0.158603150422293	0.735593991221687	1019
NAP1L1	16	1	45.9	70	0	141.33	117110000	130930000	127130000	133540000	141750000	135220000	74366000	248	117110000	130930000	127130000	133540000	141750000	135220000	FALSE	FALSE	FALSE	FALSE	FALSE	FALSE	136836666.666667	125056666.666667	0.216019237883833	0.297433145784615	1.09419729722526	4673
OSBPL8;DKFZp686C0249	11	5	7.9	10	0	15.269	3717400	4210800	3342600	3833300	4117100	3399100	459300	2977	3717400	4210800	3342600	3833300	4117100	3399100	FALSE	FALSE	FALSE	FALSE	FALSE	FALSE	3783166.66666667	3756933.33333333	0.929633740288568	0.60184126952332	1.00698264542002	114882
DKFZp686E12166;GNS	12	6	15.4	17	0	20.106	9371100	9234800	7597600	8464800	10159000	9408700	2704600	1831	9371099.99999999	9234800	7597599.99999999	8464799.99999999	10159000	9408700	FALSE	FALSE	FALSE	FALSE	FALSE	FALSE	9344166.66666667	8734499.99999999	0.479467258601554	0.443925770168885	1.06979983589978	2799
NEDD1	6	3	5.8	7	0	5.3989	1681100	1679600	2270100	0	0	0	301360	3156	1681100	1679600	2270100	1750223.9650694	2088858.54923312	1259494.04895752	FALSE	FALSE	FALSE	TRUE	TRUE	TRUE	1699525.52108668	1876933.33333333	0.467924528301887	0.437268125735519	0.905479960797761	121441
TMPO	9	7	44.5	39	0	25.981	32801000	36008000	51738000	50309000	51451000	52530000	12913000	849	32801000	36008000	51738000	50309000	51451000	52530000	FALSE	FALSE	FALSE	FALSE	FALSE	FALSE	51430000	40182333.3333333	0.0600073991860895	0.157884984833965	1.27991571752097	7112
SLC25A3	11	15	42.7	97	0	101.32	270880000	317080000	263970000	260250000	282080000	270100000	97092000	203	270880000	317080000	263970000	260250000	282080000	270100000	FALSE	FALSE	FALSE	FALSE	FALSE	FALSE	270810000	283976666.666667	0.589382167961524	0.490757263204359	0.953634688295986	5250
CKAP4	6	25	51	122	0	135.68	121940000	114490000	107880000	110030000	100460000	109610000	18542000	664	121940000	114490000	107880000	110030000	100460000	109610000	FALSE	FALSE	FALSE	FALSE	FALSE	FALSE	106700000	114770000	0.341176470588235	0.367733764143402	0.929685457872266	10970
PWP1	6	2	3.6	3	0.0036452	2.7822	0	6242500	0	0	8410700	6333600	2206100	1981	1403456.3602074	6242500	1041224.55486137	1167912.54669255	8410699.99999999	6333600.00000001	TRUE	FALSE	TRUE	TRUE	FALSE	FALSE	5304070.84889752	2895726.97168959	0.240769515353311	0.314417221939855	1.83168886457645	11137
CORO1C	18	17	35	99	0	120.77	121630000	112010000	130310000	145800000	138030000	136160000	42866000	367	121630000	112010000	130310000	145800000	138030000	136160000	FALSE	FALSE	FALSE	FALSE	FALSE	FALSE	139996666.666667	121316666.666667	0.0786163522012579	0.178860834272836	1.1539771946696	23603
GLTP	7	3	20.5	9	0	13.071	1952200	1966100	1474300	2069600	2039900	2119200	1017800	2521	1952200	1966100	1474300	2069600	2039900	2119200	FALSE	FALSE	FALSE	FALSE	FALSE	FALSE	2076233.33333333	1797533.33333333	0.159896411394747	0.25904082726272	1.15504580350851	51228
ANAPC7	9	5	11.3	10	0	12.476	3748700	3575200	3054500	2827800	0	2201900	639290	2807	3748700	3575200	3054500	2827800	917157.249775431	2201900	FALSE	FALSE	FALSE	FALSE	TRUE	FALSE	1982285.74992514	3459466.66666667	0.0281169071402146	0.123094493003104	0.573003280830902	51434
RPL6	14	17	49.7	146	0	124.55	424720000	441560000	496560000	456870000	442070000	439170000	217670000	92	424720000.000001	441560000	496559999.999999	456870000	442070000	439170000	FALSE	FALSE	FALSE	FALSE	FALSE	FALSE	446036666.666667	454280000	0.827376988531262	0.575193207022709	0.981854069443221	6128
TXNRD1	39	24	57.4	105	0	168.22	85262000	89835000	111650000	250180000	264680000	285430000	40221000	389	85262000	89835000	111650000	250180000	264680000	285430000	FALSE	FALSE	FALSE	FALSE	FALSE	FALSE	266763333.333333	95582333.3333334	0.000813910469848317	0.0886920183981367	2.79092719365852	7296
CLIP1;RSN	15	8	6.3	27	0	19.265	8895300	9190300	10309000	11885000	11884000	12954000	915130	2599	8895300.00000001	9190300	10309000	11885000	11884000	12954000	FALSE	FALSE	FALSE	FALSE	FALSE	FALSE	12241000	9464866.66666667	0.0126156122826489	0.0983874545268321	1.29330929120326	6249
DENR	3	4	33.1	11	0	7.2351	13605000	0	0	18180000	14997000	0	9566300	1003	13605000	1157405.61730147	987943.253616099	18180000	14997000	1726990.78240377	FALSE	TRUE	TRUE	FALSE	FALSE	TRUE	11634663.5941346	5250116.29030586	0.126045135035146	0.22886471221523	2.21607731158595	8562
RPLP0;RPLP0P6	21	15	53	126	0	158.4	344910000	320530000	327700000	338670000	331150000	298390000	158910000	135	344910000	320530000	327700000	338670000	331150000	298390000	FALSE	FALSE	FALSE	FALSE	FALSE	FALSE	322736666.666667	331046666.666667	0.715945246022938	0.54102184361324	0.974897798900458	6175
DIABLO	12	3	18.7	10	0	10.054	10378000	8300400	9125300	10243000	10370000	11223000	6938600	1185	10378000	8300400	9125300	10243000	10370000	11223000	FALSE	FALSE	FALSE	FALSE	FALSE	FALSE	10612000	9267900	0.139733629300777	0.243435052512522	1.14502746037398	56616
VPS37B	4	2	15.2	4	0	5.0131	1537300	0	0	1733900	1692700	0	827440	2661	1537300	3582155.31080622	1347618.06265795	1733900	1692700	1151536.2899782	FALSE	TRUE	TRUE	FALSE	FALSE	TRUE	1526045.42999273	2155691.12448806	0.289123196448391	0.341772469337409	0.707914697359597	79720
PIR	2	4	15.2	12	0	9.695	2161100	2547500	2643400	4660500	6516900	6304000	1688500	2170	2161100	2547500	2643400	4660500	6516900	6304000	FALSE	FALSE	FALSE	FALSE	FALSE	FALSE	5827133.33333333	2450666.66666667	0.00192378838327784	0.0886920183981367	2.37777475516866	8544
PDHA1;PDHA1/LOC79064	13	1	28.7	46	0	28.503	24748000	25801000	25738000	25657000	25171000	24952000	7274600	1160	24748000	25801000	25738000	25657000	25171000	24952000	FALSE	FALSE	FALSE	FALSE	FALSE	FALSE	25260000	25429000	0.906474287828339	0.596354711090753	0.993354044594753	5160
DKFZp779I1858;HCCS	3	2	6.3	6	0	4.2151	4771600	3022700	5489100	0	3640300	3260800	1521900	2254	4771600	3022700	5489100	1519785.75674059	3640300	3260800	FALSE	FALSE	FALSE	TRUE	FALSE	FALSE	2806961.91891353	4427800	0.0594894561598224	0.157884984833965	0.633940539074378	3052
CTPS2	2	3	10.6	3	0	5.925	1546700	1449300	1539600	1315500	1320200	1394600	268260	3188	1546700	1449300	1539600	1315500	1320200	1394600	FALSE	FALSE	FALSE	FALSE	FALSE	FALSE	1343433.33333333	1511866.66666667	0.0879763226045135	0.191329209793175	0.888592468471646	56474
MAGEA4	19	9	33.1	196	0	61.134	390550000	408780000	407970000	402730000	436920000	422840000	222430000	89	390550000	408780000	407970000	402730000	436920000.000001	422840000	FALSE	FALSE	FALSE	FALSE	FALSE	FALSE	420830000	402433333.333334	0.49197188309286	0.448568120207543	1.04571357574754	4103
MAGEA2B;MAGEA6;hCG_1739882;MAGEA2	7	1	8.3	8	0	5.3793	2862000	3571200	4732600	3644100	0	3228900	1558100	2227	2862000	3571200	4732600.00000001	3644100	696636.397479373	3228900	FALSE	FALSE	FALSE	FALSE	TRUE	FALSE	2523212.13249313	3721933.33333334	0.126526082130966	0.229174289240459	0.677930501843072	266740
P15RS;RPRD1A	6	5	33	15	0	12.495	6424800	6560000	5035800	5107400	5300000	5001500	2080600	2019	6424800	6560000	5035800	5107400	5299999.99999999	5001500	FALSE	FALSE	FALSE	FALSE	FALSE	FALSE	5136300	6006866.66666667	0.147539770625231	0.248881474360522	0.855071418265762	55197
ANPEP	11	35	37	176	0	175.45	3.55e+08	341970000	286080000	188260000	191270000	195370000	37349000	418	3.55e+08	341970000	286080000	188260000	191270000	195370000	FALSE	FALSE	FALSE	FALSE	FALSE	FALSE	191633333.333333	327683333.333333	0.00284868664446911	0.0886920183981367	0.584812573114288	290
hCG_1991735;IQGAP1	15	49	37.7	235	0	254.14	230470000	238360000	216780000	225680000	245230000	227900000	17605000	688	230470000	238360000	216780000	225680000	245230000	227900000	FALSE	FALSE	FALSE	FALSE	FALSE	FALSE	232936666.666667	228536666.666667	0.781761006289308	0.565253300663517	1.01925292804947	8826
RNH1	12	22	57	104	0	103.44	155940000	155700000	170130000	163490000	156130000	157280000	38271000	414	155940000	155700000	170130000	163490000	156130000	157280000	FALSE	FALSE	FALSE	FALSE	FALSE	FALSE	158966666.666667	160590000	0.885793562708102	0.591364547315549	0.989891441974386	6050
ALDH1A3;DKFZp686G1675	22	12	35.7	55	0	59.909	34951000	37023000	27814000	22254000	20245000	22998000	6867000	1192	34951000	37023000	27814000	22254000	20245000	22998000	FALSE	FALSE	FALSE	FALSE	FALSE	FALSE	21832333.3333333	33262666.6666667	0.00680725120236774	0.0892009469033537	0.656361486351064	220
RPLP2	3	8	80.9	64	0	101.27	362930000	353140000	438470000	340770000	352620000	329850000	454990000	30	362930000	353140000	438470000	340770000	352620000	329850000	FALSE	FALSE	FALSE	FALSE	FALSE	FALSE	341080000	384846666.666667	0.212097669256382	0.295133630674975	0.886275053267968	6181
MRPL23	7	3	29.4	11	0	25.338	0	6421400	5895900	5108100	6119200	5602200	3414000	1657	826041.489811359	6421400.00000001	5895900.00000001	5108099.99999999	6119200.00000001	5602200	TRUE	FALSE	FALSE	FALSE	FALSE	FALSE	5609833.33333333	4381113.82993712	0.207843137254902	0.292367628518876	1.28045824671345	6150
CD151	6	3	11.7	8	0	8.8171	19731000	16578000	18196000	18247000	19066000	16916000	11422000	909	19731000	16578000	18196000	18247000	19066000	16916000	FALSE	FALSE	FALSE	FALSE	FALSE	FALSE	18076333.3333333	18168333.3333333	0.96315205327414	0.611037048117567	0.994936244381249	977
NAP1L4	20	9	34.7	44	0	44.24	68327000	77419000	75324000	68889000	66497000	69397000	27867000	512	68327000	77419000.0000001	75324000	68889000	66496999.9999999	69397000.0000001	FALSE	FALSE	FALSE	FALSE	FALSE	FALSE	68261000	73690000	0.304180540140585	0.347800016589578	0.926326502917627	4676
ARMCX3	3	3	10	6	0	7.2644	1513400	1808800	1579900	2123600	2227600	2476100	574210	2859	1513400	1808800	1579900	2123600	2227600	2476100	FALSE	FALSE	FALSE	FALSE	FALSE	FALSE	2275766.66666667	1634033.33333333	0.00828708842027377	0.0909819471968555	1.39272964647804	51566
CARS	14	20	29.9	69	0	65.88	51822000	48605000	49283000	51764000	47740000	52381000	7980500	1114	51822000	48604999.9999999	49282999.9999999	51764000	47740000	52381000	FALSE	FALSE	FALSE	FALSE	FALSE	FALSE	50628333.3333333	49903333.3333333	0.834443211246763	0.575785022173141	1.0145280876361	833
HIST1H2BJ;HIST2H2BE;HIST1H2BB;HIST1H2BO;HIST3H2BB;HIST2H2BD;HIST2H2BC	8	2	63.5	28	0	11.519	140990000	181860000	217470000	165570000	143760000	172020000	153750000	138	140990000	181860000	217470000	165570000	143760000	172020000	FALSE	FALSE	FALSE	FALSE	FALSE	FALSE	160450000	180106666.666667	0.422382537920829	0.411956318147296	0.890860971276281	8349
hCG_2005638;DDX39B	46	8	54.9	164	0	167.18	257960000	282340000	251370000	259140000	259620000	258710000	86863000	216	257960000	282340000	251370000	259140000	259620000	258710000	FALSE	FALSE	FALSE	FALSE	FALSE	FALSE	259156666.666667	263890000	0.80125786163522	0.568104058977983	0.982063233417964	7919
VARS	17	36	32.8	150	0	173.07	109660000	116380000	123460000	116720000	106910000	113560000	12306000	870.5	109660000	116380000	123460000	116720000	106910000	113560000	FALSE	FALSE	FALSE	FALSE	FALSE	FALSE	112396666.666667	116500000	0.623381428042915	0.506178453753142	0.9647782546495	7407
GNL1;HSR1	15	5	13.6	18	0	11.367	3010200	3330400	3801200	4011200	3580900	3226800	911880	2602	3010200	3330400	3801200	4011200	3580900	3226800	FALSE	FALSE	FALSE	FALSE	FALSE	FALSE	3606300	3380600	0.519755826859046	0.461601517780464	1.06676329645625	2794
BRD2	19	1	3.1	9	0	4.6796	3391900	4111200	5014500	3475500	4277600	3190000	1030600	2512	3391900	4111200	5014500	3475500	4277600	3190000	FALSE	FALSE	FALSE	FALSE	FALSE	FALSE	3647700	4172533.33333333	0.329596744358121	0.361447544849628	0.874217102319933	6046
BAT3;BAG6	25	11	11.9	35	0	26.842	19099000	19573000	18877000	19551000	20850000	18673000	4166700	1531	19099000	19573000	18877000	19551000	20850000	18673000	FALSE	FALSE	FALSE	FALSE	FALSE	FALSE	19691333.3333333	19183000	0.704180540140585	0.5362120333617	1.02649915723992	7917
DAXX	13	2	10.6	4	0	4.6425	2809600	0	3142900	1860200	0	0	808940	2678	2809600	1659948.44124667	3142900	1860200	1290803.86018481	1499214.98956832	FALSE	TRUE	FALSE	FALSE	TRUE	TRUE	1550072.94991771	2537482.81374889	0.0282648908620052	0.12309954130767	0.610870324527489	1616
KIFC1	6	3	6.6	5	0	6.3521	1662900	1805800	2585600	2199300	2441900	2308700	438720	3001	1662900	1805800	2585600	2199300	2441900	2308700	FALSE	FALSE	FALSE	FALSE	FALSE	FALSE	2316633.33333333	2018100	0.241398446170921	0.314993211244861	1.14792791899972	3833
TAPBP	14	2	5.1	8	0	5.5828	5221000	5949000	4366400	4849700	4317100	4928200	2253600	1970	5221000	5949000	4366400	4849700	4317100	4928200	FALSE	FALSE	FALSE	FALSE	FALSE	FALSE	4698333.33333333	5178800	0.392304846466889	0.39543337849119	0.907224324811411	6892
PIG60;MTCH1	12	5	11.6	7	0	11.422	2769800	3494600	2216000	2139100	2468300	2175100	972990	2552	2769800	3494600	2216000	2139100	2468300	2175100	FALSE	FALSE	FALSE	FALSE	FALSE	FALSE	2260833.33333333	2826800	0.12519422863485	0.228195763327618	0.799785387481723	23787
PPIL1	2	6	36.1	24	0	17.954	19234000	23506000	22543000	27076000	21316000	27702000	18304000	671	19234000	23506000	22543000	27076000	21316000	27702000	FALSE	FALSE	FALSE	FALSE	FALSE	FALSE	25364666.6666667	21761000	0.185164631890492	0.27524458759687	1.16560207098326	51645
LEMD2	6	4	8.9	9	0	8.6219	4808900	5868300	4162700	5253100	4794300	5291400	1058900	2493	4808900	5868300	4162700	5253100	4794299.99999999	5291400	FALSE	FALSE	FALSE	FALSE	FALSE	FALSE	5112933.33333333	4946633.33333334	0.692859785423603	0.531392711165447	1.0336188249247	221496
PPP2R5D	10	5	14.3	23	0	15.368	13674000	12454000	11460000	12123000	12776000	13434000	2806500	1804	13674000	12454000	11460000	12123000	12776000	13434000	FALSE	FALSE	FALSE	FALSE	FALSE	FALSE	12777666.6666667	12529333.3333333	0.79086200517943	0.567345918299545	1.01982015536873	5528
RPL7L1	7	5	21.6	11	0	16.527	14465000	13399000	13247000	15316000	15102000	12772000	6234900	1248	14465000	13399000	13247000	15316000	15102000	12772000	FALSE	FALSE	FALSE	FALSE	FALSE	FALSE	14396666.6666667	13703666.6666667	0.580429152793193	0.487940237595554	1.05057040694705	285855
HSP90AB1	10	26	57.3	599	0	323.31	4381400000	4499200000	5428800000	4795900000	4325800000	4746300000	960790000	12	4381400000	4499200000	5428800000.00001	4795900000.00001	4325800000	4746300000	FALSE	FALSE	FALSE	FALSE	FALSE	FALSE	4622666666.66667	4769800000	0.757084720680725	0.555882141675795	0.969153144087104	3326
MUT	14	3	7.2	5	0	7.3048	2815900	2294500	2068700	2036200	2177100	2088800	654180	2789	2815900	2294500	2068700	2036200	2177100	2088800	FALSE	FALSE	FALSE	FALSE	FALSE	FALSE	2100700	2393033.33333333	0.246725860155383	0.317676255546805	0.87783984064855	4594
PAICS	6	22	49.4	111	0	123.09	209300000	206630000	211640000	174630000	169780000	178360000	63491000	277	209300000	206630000	211640000	174630000	169780000	178360000	FALSE	FALSE	FALSE	FALSE	FALSE	FALSE	174256666.666667	209190000	0.0143914169441361	0.0995593698282089	0.833006676546043	10606
GRSF1	12	6	19.8	20	0	15.477	12500000	13016000	13772000	11123000	9726200	11234000	4415700	1487.5	12500000	13016000	13772000	11123000	9726200.00000001	11234000	FALSE	FALSE	FALSE	FALSE	FALSE	FALSE	10694400	13096000	0.0314465408805031	0.125830267342484	0.816615760537568	2926
EXOC1	4	4	4.6	7	0	7.1129	5639600	5807400	5813900	5538300	6368500	5353300	825810	2665	5639600	5807400	5813900.00000001	5538300	6368500.00000001	5353299.99999999	FALSE	FALSE	FALSE	FALSE	FALSE	FALSE	5753366.66666667	5753633.33333333	0.971143174250832	0.612737464342869	0.999953652474668	55763
UBE1L2;UBA6	8	19	20.9	54	0	55.458	59953000	55624000	52328000	47575000	48136000	53535000	5998700	1276	59953000	55623999.9999999	52328000	47575000	48136000.0000001	53535000	FALSE	FALSE	FALSE	FALSE	FALSE	FALSE	49748666.6666667	55968333.3333333	0.160081391046985	0.259090175623548	0.888871683392395	55236
G3BP2	15	9	25.4	35	0	28.319	21025000	22985000	23329000	23102000	27957000	28276000	7995300	1111	21025000	22985000	23329000	23102000	27957000	28276000	FALSE	FALSE	FALSE	FALSE	FALSE	FALSE	26445000	22446333.3333333	0.0953015168331484	0.199183351578047	1.17814342357326	9908
SEC31L1;SEC31A	26	18	17.6	59	0	73.598	61122000	57553000	53419000	62129000	61944000	60267000	8052400	1102	61122000	57553000	53419000	62129000	61944000	60267000	FALSE	FALSE	FALSE	FALSE	FALSE	FALSE	61446666.6666667	57364666.6666667	0.334110247872734	0.363911697180206	1.07116	22872
PDLIM5	17	10	18.1	23	0	23.368	23850000	26132000	25792000	27156000	26229000	29868000	4958200	1398	23850000	26132000	25792000	27156000	26229000	29868000	FALSE	FALSE	FALSE	FALSE	FALSE	FALSE	27751000	25258000	0.237550869404366	0.312157396252043	1.09870140153615	10611
HNRPD;HNRNPD	10	2	51	129	0	290	543740000	525960000	497360000	488730000	457100000	448080000	258230000	69	543740000.000001	525959999.999999	497360000	488730000	457100000	448080000	FALSE	FALSE	FALSE	FALSE	FALSE	FALSE	464636666.666667	522353333.333333	0.112726600073992	0.215770542581584	0.889506464334487	3184
VDP;USO1	8	16	19.9	53	0	41.45	40445000	37357000	37281000	49977000	41353000	47448000	6166400	1256	40445000	37357000	37281000	49977000	41353000	47448000	FALSE	FALSE	FALSE	FALSE	FALSE	FALSE	46259333.3333333	38361000	0.0507214206437292	0.152142116124844	1.2058948758722	8615
SCARB2	14	4	9	13	0	8.7816	4451900	3894000	4129300	6374100	6915200	5911700	1392300	2312	4451900	3894000	4129300	6374100.00000001	6915200.00000001	5911700	FALSE	FALSE	FALSE	FALSE	FALSE	FALSE	6400333.33333334	4158400	0.00377358490566038	0.0886920183981367	1.53913364114403	950
UBE2D3;UBE2D2	17	1	28.6	13	0	5.6251	34796000	32692000	34952000	40758000	36536000	40979000	57515000	305	34796000	32692000	34952000	40758000	36536000	40979000	FALSE	FALSE	FALSE	FALSE	FALSE	FALSE	39424333.3333333	34146666.6666667	0.0722160562338143	0.171271146581196	1.15455876610699	7323
RPL34	3	7	37.6	40	0	20.493	279690000	290740000	357490000	394020000	332410000	347080000	347140000	39	279690000	290740000	357490000	394020000	332410000	347080000	FALSE	FALSE	FALSE	FALSE	FALSE	FALSE	357836666.666667	309306666.666667	0.161154273029967	0.259823445360251	1.15689930166394	6164
DC2;OSTC;OSTCL	5	2	12.8	8	0	13.935	8304500	7916800	8425400	8263400	8233000	7477700	8544200	1077	8304500	7916800	8425400.00000001	8263399.99999999	8233000.00000001	7477699.99999999	FALSE	FALSE	FALSE	FALSE	FALSE	FALSE	7991366.66666666	8215566.66666667	0.680059193488716	0.526937747869874	0.972710342561072	58505
CCT6A	12	25	53.3	158	0	193.81	315450000	323960000	360350000	314080000	324790000	323640000	79337000	234	315450000	323960000	360350000	314080000	324790000	323640000	FALSE	FALSE	FALSE	FALSE	FALSE	FALSE	320836666.666667	333253333.333333	0.610691823899371	0.501459910864513	0.962741057853885	908
PSPH	5	5	30.5	18	0	13.845	7908900	6507100	8827900	12306000	11858000	12110000	5063700	1387	7908900	6507100	8827900.00000001	12306000	11858000	12110000	FALSE	FALSE	FALSE	FALSE	FALSE	FALSE	12091333.3333333	7747966.66666667	0.00499445061043285	0.0886920183981367	1.56058148589522	5723
ASL	8	2	10.1	5	0.00065552	3.5749	1729800	1580700	0	1799300	0	1692500	670620	2770	1729800	1580700	789112.044287681	1799300	1132495.8398408	1692500	FALSE	FALSE	TRUE	FALSE	TRUE	FALSE	1541431.9466136	1366537.34809589	0.466185719570847	0.437106811947737	1.12798376770412	435
PSPC1	5	10	34.1	30	0	33.232	18243000	18419000	18094000	17279000	17471000	17699000	7397600	1151	18243000	18419000	18094000	17279000	17471000	17699000	FALSE	FALSE	FALSE	FALSE	FALSE	FALSE	17483000	18252000	0.422826489086201	0.411956318147296	0.957867630944554	55269
HSPH1	13	32	58.6	188	0	266.7	226060000	204820000	253870000	239260000	253360000	236050000	31182000	471	226060000	204820000	253870000	239260000	253360000	236050000	FALSE	FALSE	FALSE	FALSE	FALSE	FALSE	242890000	228250000	0.449981502034776	0.42869838213663	1.06414019715225	10808
RFC3	7	12	35.7	30	0	43.371	29881000	25478000	23309000	20650000	19930000	16101000	6854000	1194	29881000	25478000	23309000	20650000	19930000	16101000	FALSE	FALSE	FALSE	FALSE	FALSE	FALSE	18893666.6666667	26222666.6666667	0.0182389937106918	0.108833953335611	0.720508974424162	5983
SLC7A1	8	4	6.7	15	0	16.409	6620600	7272900	7573100	6504100	6884700	6156600	2398600	1934	6620600	7272899.99999999	7573100.00000001	6504100	6884700	6156600.00000001	FALSE	FALSE	FALSE	FALSE	FALSE	FALSE	6515133.33333334	7155533.33333333	0.248723640399556	0.318838048166771	0.910502827648533	6541
HMGB1;hCG_1991922;HMGB1P1	12	7	44.2	93	0	143.24	153650000	172260000	239710000	259870000	188520000	223620000	217480000	93	153650000	172260000	239710000	259870000	188520000	223620000	FALSE	FALSE	FALSE	FALSE	FALSE	FALSE	224003333.333333	188540000	0.219089900110988	0.299254361412222	1.1880944803932	3146
HEL-S-37;LCP1	9	28	64.6	227	0	323.31	766530000	748850000	682160000	586870000	598090000	618050000	114110000	180	766530000	748850000	682160000	586870000.000001	598090000	618049999.999999	FALSE	FALSE	FALSE	FALSE	FALSE	FALSE	601003333.333333	732513333.333333	0.0238253792082871	0.11769925320521	0.82046743176461	3936
GTF2F2	2	8	30.9	13	0	14.907	13195000	17882000	18171000	17496000	14614000	19277000	5927300	1284	13195000	17882000	18171000	17496000	14614000	19277000	FALSE	FALSE	FALSE	FALSE	FALSE	FALSE	17129000	16416000	0.703255641879393	0.535920157969995	1.04343323586745	2963
RB1	8	7	10.9	18	0	16.972	6823400	8145100	7589200	7248500	7643200	8639500	1063000	2491	6823400	8145100.00000001	7589200	7248500.00000001	7643200	8639500	FALSE	FALSE	FALSE	FALSE	FALSE	FALSE	7843733.33333334	7519233.33333334	0.635553089160192	0.510406822375254	1.04315599551373	5925
TSC22D1;TSC22D2	21	3	20.1	3	0	5.422	4555600	5637000	2057700	0	0	0	3403600	1661	4555600	5637000	2057700	1997694.1824628	982276.247157734	1971664.35818503	FALSE	FALSE	FALSE	TRUE	TRUE	TRUE	1650544.92926852	4083433.33333333	0.0135405105438402	0.098569617292433	0.404205185816311	8848
SPG20	7	7	16.1	24	0	33.725	8452000	8513000	7440300	7252800	6070400	6315700	1545300	2236	8452000	8513000.00000001	7440300	7252800	6070400	6315700	FALSE	FALSE	FALSE	FALSE	FALSE	FALSE	6546300	8135100	0.0353311135775065	0.131648120565147	0.804698159825939	23111
RANBP5;IPO5	23	34	41	185	0	206.76	242290000	248850000	242670000	201540000	221360000	207870000	26415000	533	242290000	248850000	242670000	201540000	221360000	207870000	FALSE	FALSE	FALSE	FALSE	FALSE	FALSE	210256666.666667	244603333.333333	0.0418054014058454	0.138841903135502	0.859582180673471	3843
LAMP1	5	5	10.9	19	0	16.311	41731000	41928000	35807000	58482000	59856000	68326000	17564000	691	41731000	41928000	35807000	58482000	59855999.9999999	68325999.9999999	FALSE	FALSE	FALSE	FALSE	FALSE	FALSE	62221333.3333333	39822000	0.00395856455789863	0.0886920183981367	1.56248639780356	3916
MED4	5	2	11.1	9	0	10.182	1279400	0	0	1197200	1541700	0	479800	2954	1279400	798022.855174106	1468371.40806956	1197200	1541700	854567.164226734	FALSE	TRUE	TRUE	FALSE	FALSE	TRUE	1197822.38807558	1181931.42108122	0.927229004809471	0.601812669076859	1.01344491457873	29079
ARHGEF7;KIAA0142	19	4	6	12	0	7.7616	3928600	4415500	4315600	6654000	5880200	6789900	869840	2636	3928600	4415500	4315600	6654000	5880200	6789900	FALSE	FALSE	FALSE	FALSE	FALSE	FALSE	6441366.66666667	4219900	0.00381058083610803	0.0886920183981367	1.5264263766124	8874
RP11-98F14.6;PCID2	7	4	16.4	14	0	9.818	5202500	6069400	4791500	4388900	5893500	5228200	1581100	2219	5202500	6069400	4791500	4388900	5893500.00000001	5228200.00000001	FALSE	FALSE	FALSE	FALSE	FALSE	FALSE	5170200.00000001	5354466.66666667	0.734480207177211	0.548249329221493	0.965586364032522	55795
GBA	24	6	14.5	20	0	14.675	10407000	7916600	9466500	16946000	17610000	13846000	3093500	1736	10407000	7916599.99999999	9466500	16946000	17610000	13846000	FALSE	FALSE	FALSE	FALSE	FALSE	FALSE	16134000	9263366.66666666	0.00403255641879393	0.0886920183981367	1.74169938215408	2629
FHOD1	5	11	10.5	24	0	21.702	12249000	11110000	9307200	10179000	12604000	11191000	1168900	2440	12249000	11110000	9307199.99999999	10179000	12604000	11191000	FALSE	FALSE	FALSE	FALSE	FALSE	FALSE	11324666.6666667	10888733.3333333	0.689863115057344	0.530652178583135	1.04003526580992	29109
SRGAP2	21	3	3.9	9	0	6.5113	2510000	3252200	3143300	3965500	4113100	3449200	591790	2842	2510000	3252200	3143300	3965500	4113100	3449200	FALSE	FALSE	FALSE	FALSE	FALSE	FALSE	3842600	2968500	0.0337032926378098	0.130055698814314	1.29445848071417	23380
GPX4	13	6	33.2	23	0	14.571	28992000	31242000	29027000	24493000	23742000	24282000	14335000	785	28992000	31242000	29027000	24493000	23742000	24282000	FALSE	FALSE	FALSE	FALSE	FALSE	FALSE	24172333.3333333	29753666.6666667	0.0127266000739919	0.098569617292433	0.812415276548549	2879
DKFZp586J0119;EIF2B4	11	6	23.9	22	0	17.703	7296900	6819000	7234300	7267000	8546200	6960300	2536300	1876	7296900	6818999.99999999	7234300	7267000	8546200.00000001	6960299.99999999	FALSE	FALSE	FALSE	FALSE	FALSE	FALSE	7591166.66666667	7116733.33333333	0.480059193488716	0.444228532068933	1.06666448089479	8890
NDUFS7	14	2	15.5	9	0	6.244	6136300	6938800	5507100	5604700	5814000	6349400	4762800	1434	6136300.00000001	6938800	5507100	5604700.00000001	5814000	6349400	FALSE	FALSE	FALSE	FALSE	FALSE	FALSE	5922700	6194066.66666667	0.645467998520163	0.513908972009692	0.956189256385143	374291
KHSRP	11	24	42.6	128	0	149.94	258140000	258230000	240950000	276690000	277360000	286550000	49028000	340	258140000	258230000	240950000	276690000	277360000	286550000	FALSE	FALSE	FALSE	FALSE	FALSE	FALSE	280200000	252440000	0.117758046614872	0.222605978728803	1.10996672476628	8570
UHRF1	6	10	15.6	24	0	34.336	14285000	14576000	19732000	9402400	11881000	10301000	2097000	2013	14285000	14576000	19732000	9402400.00000001	11881000	10301000	FALSE	FALSE	FALSE	FALSE	FALSE	FALSE	10528133.3333333	16197666.6666667	0.00980392156862745	0.0932155827503028	0.649978391949458	29128
MAGT1	6	2	4.6	7	0	4.5241	2945600	3183000	0	4967700	4320600	4429000	1261200	2393	2945600	3183000	671317.509103678	4967700	4320600	4428999.99999999	FALSE	FALSE	TRUE	FALSE	FALSE	FALSE	4572433.33333333	2266639.16970123	0.0277469478357381	0.122112491763854	2.01727447158519	84061
POLA1	3	3	2	3	0.00065768	3.6088	1763700	2317900	1648900	0	1418900	1270700	136500	3350	1763700	2317900	1648900	867203.615746875	1418900	1270700	FALSE	FALSE	FALSE	TRUE	FALSE	FALSE	1185601.20524896	1910166.66666667	0.0144284128745838	0.0995593698282089	0.620679454802701	5422
CTNNBL1	5	5	8.1	15	0	11.181	7971800	12483000	7778700	9072200	9869000	9153900	2335300	1946	7971799.99999999	12483000	7778700	9072200	9868999.99999999	9153900	FALSE	FALSE	FALSE	FALSE	FALSE	FALSE	9365033.33333333	9411166.66666666	0.888753237143914	0.592531144898364	0.995098021853472	56259
SPCS2	6	1	41.4	26	0	34.359	20643000	18252000	18626000	20566000	20764000	19285000	10110000	974	20643000	18252000	18626000	20566000	20764000	19285000	FALSE	FALSE	FALSE	FALSE	FALSE	FALSE	20205000	19173666.6666667	0.472216056233814	0.439395712095398	1.0537890509553	9789
FGF2	7	5	29.7	19	0	12.955	11895000	12051000	6923400	8419400	9627500	8870200	8965300	1040	11895000	12051000	6923399.99999999	8419399.99999999	9627499.99999999	8870199.99999999	FALSE	FALSE	FALSE	FALSE	FALSE	FALSE	8972366.66666666	10289800	0.491379948205697	0.448373417935834	0.871967061232159	2247
SLIRP	10	5	68.5	22	0	23.283	24990000	21760000	26947000	20250000	22627000	25808000	21339000	609	24990000	21760000	26947000	20250000	22627000	25808000	FALSE	FALSE	FALSE	FALSE	FALSE	FALSE	22895000	24565666.6666667	0.485645578986311	0.446088301046217	0.931991804279686	81892
GPX1	8	7	44.1	38	0	29.193	33519000	34121000	27861000	20856000	23028000	20301000	13368000	827	33519000	34121000	27861000	20856000	23028000	20301000	FALSE	FALSE	FALSE	FALSE	FALSE	FALSE	21395000	31833666.6666667	0.00566037735849057	0.0886920183981367	0.672087203275358	2876
RPS24	9	7	42	38	0	34.627	32132000	45490000	49668000	32639000	33834000	40491000	41973000	374	32132000	45490000	49667999.9999999	32639000	33834000	40491000	FALSE	FALSE	FALSE	FALSE	FALSE	FALSE	35654666.6666667	42430000	0.245394006659267	0.31748908657236	0.840317385497683	6229
MYEF2	13	6	11.5	17	0	10.999	8010900	8098200	7979100	9141100	9369800	7597000	2329300	1948	8010900	8098200.00000001	7979100.00000001	9141099.99999999	9369800.00000001	7597000	FALSE	FALSE	FALSE	FALSE	FALSE	FALSE	8702633.33333333	8029400	0.384202737698853	0.391619586200336	1.08384603249724	50804
EIF5B	7	16	14.7	41	0	55.348	25957000	28491000	37455000	41005000	40546000	40486000	4329400	1500	25957000	28491000	37455000	41005000	40546000	40486000	FALSE	FALSE	FALSE	FALSE	FALSE	FALSE	40679000	30634333.3333333	0.027968923418424	0.122767168159488	1.32788918751292	9669
MYCBP	3	4	46.6	7	0	6.8898	5513700	5411900	5552000	4502100	4803100	5270400	4813100	1424	5513700	5411900	5552000	4502100	4803099.99999999	5270400	FALSE	FALSE	FALSE	FALSE	FALSE	FALSE	4858533.33333333	5492533.33333333	0.117425083240844	0.222227093476415	0.884570568529397	26292
SMAP2	5	2	13.8	6	0	4.7337	0	0	1338900	1546600	0	1357700	575750	2856	1527953.92878149	677712.529473666	1338900	1546600	1033427.50287153	1357700	TRUE	TRUE	FALSE	FALSE	TRUE	FALSE	1312575.83429051	1181522.15275172	0.474990751017388	0.440998648467392	1.11091936044836	64744
SELT	5	2	11.8	5	0	4.3866	2794300	2768700	2683100	2344400	2028200	2393000	1452100	2282	2794300	2768700	2683100	2344400	2028200	2393000	FALSE	FALSE	FALSE	FALSE	FALSE	FALSE	2255200	2748700	0.0327044025157233	0.127825876226987	0.820460581365737	51714
TAF9;AK6	5	3	31.2	13	0	9.823	4331900	4208100	5152800	5696000	5798000	5834700	4614200	1456	4331900	4208100	5152800	5696000	5797999.99999999	5834700	FALSE	FALSE	FALSE	FALSE	FALSE	FALSE	5776233.33333333	4564266.66666667	0.0226045135035146	0.11626457697423	1.26553371114746	102157402
COG1	5	3	3.8	6	0	7.8599	1766400	1854400	1287300	1146400	0	1164800	196970	3270	1766400	1854400	1287300	1146400	934952.941990832	1164800	FALSE	FALSE	FALSE	FALSE	TRUE	FALSE	1082050.98066361	1636033.33333333	0.0133185349611543	0.098569617292433	0.661386879238571	9382
MTHFD1L	11	16	20.2	42	0	39.95	22100000	20368000	20684000	21414000	18205000	20539000	3010500	1750	22100000	20368000	20684000	21414000	18205000	20539000	FALSE	FALSE	FALSE	FALSE	FALSE	FALSE	20052666.6666667	21050666.6666666	0.528560858305586	0.465966116863161	0.952590575120345	25902
CLTC	17	68	45.8	393	0	323.31	658180000	723730000	682460000	782370000	755760000	827980000	51620000	329	658180000.000001	723729999.999999	682460000	782370000.000001	755760000	827979999.999999	FALSE	FALSE	FALSE	FALSE	FALSE	FALSE	788703333.333333	688123333.333333	0.073621901590825	0.173379157547634	1.14617	1213
POLR2E	7	5	31	13	0	26.375	11790000	10127000	10530000	8950500	9831800	7826800	6224300	1249	11790000	10127000	10530000	8950500	9831799.99999999	7826800	FALSE	FALSE	FALSE	FALSE	FALSE	FALSE	8869700	10815666.6666667	0.0559748427672956	0.157500408365429	0.820078897895029	5434
SH3GLB1	5	4	11.8	8	0	31.602	23311000	21669000	23348000	24806000	26354000	26274000	10020000	977.5	23311000	21669000	23348000	24806000	26354000	26274000	FALSE	FALSE	FALSE	FALSE	FALSE	FALSE	25811333.3333333	22776000	0.0807621161672216	0.181769607136122	1.13326893806346	51100
TRAPPC3	5	3	19.1	9	0	6.0847	0	2685200	0	5588000	6911700	4104300	2763100	1819	703825.702882317	2685200	1078374.51570637	5588000	6911700	4104300	TRUE	FALSE	TRUE	FALSE	FALSE	FALSE	5534666.66666667	1489133.40619623	0.00414354421013689	0.0886920183981367	3.71670304597098	27095
GMPR2	20	4	27.6	9	0	7.9892	5931400	7770600	5608800	6646600	7512600	6286800	3466100	1650	5931400	7770599.99999999	5608800	6646600	7512600	6286800	FALSE	FALSE	FALSE	FALSE	FALSE	FALSE	6815333.33333333	6436933.33333333	0.567036625971143	0.483120948131307	1.05878575719287	51292
RBM15	6	4	6.3	8	0	9.3645	3554200	3424100	3960200	4307000	4225700	6278800	494490	2948	3554200	3424100	3960200	4307000	4225700	6278800	FALSE	FALSE	FALSE	FALSE	FALSE	FALSE	4937166.66666667	3646166.66666666	0.0456159822419534	0.143588827279953	1.35407048498423	64783
THOC1	3	3	4.4	7	0	6.1222	6212500	5156800	5229400	4900900	5740500	5760000	970340	2558	6212500	5156799.99999999	5229399.99999999	4900899.99999999	5740500	5760000	FALSE	FALSE	FALSE	FALSE	FALSE	FALSE	5467133.33333333	5532900	0.90362560118387	0.596354711090753	0.988113526962955	9984
SCAMP1	9	3	18.3	15	0	24.161	7915000	6964300	8054100	7897800	8331300	8420700	3838500	1581	7914999.99999999	6964300.00000001	8054100	7897800.00000001	8331300	8420700	FALSE	FALSE	FALSE	FALSE	FALSE	FALSE	8216600	7644466.66666667	0.345874953755087	0.369864719537078	1.07484280568952	9522
ASNA1	4	5	14.8	17	0	9.1949	9515500	9381000	8093200	9044000	10485000	10186000	3666300	1611	9515500.00000001	9380999.99999999	8093200.00000001	9043999.99999999	10485000	10186000	FALSE	FALSE	FALSE	FALSE	FALSE	FALSE	9905000	8996566.66666667	0.285164631890492	0.339355207913428	1.10097555734225	439
ESYT2	7	3	4.5	7	0	11.866	2000800	1659400	0	1503300	1565900	1428800	253820	3206	2000800	1659400	1428877.60037576	1503300	1565900	1428800	FALSE	FALSE	TRUE	FALSE	FALSE	FALSE	1499333.33333333	1696359.20012525	0.294635590085091	0.342773998517468	0.883853686897579	57488
VTA1	5	7	28.6	19	0	15.744	12477000	10729000	14198000	10807000	13723000	11719000	6416600	1231	12477000	10729000	14198000	10807000	13723000	11719000	FALSE	FALSE	FALSE	FALSE	FALSE	FALSE	12083000	12468000	0.782574916759156	0.565431322651353	0.969120949631056	51534
AP2M1	16	13	30.2	45	0	36.618	41174000	40510000	37488000	42816000	41741000	40810000	9819000	990	41174000	40510000	37488000	42816000	41741000	40810000	FALSE	FALSE	FALSE	FALSE	FALSE	FALSE	41789000	39724000	0.44550499445061	0.425400422503831	1.05198368744336	1173
FAM21A;FAM21C	25	3	4.9	8	0	7.3463	2885400	2858500	3431000	3024700	3284800	4407400	486560	2952	2885400	2858500	3431000	3024700	3284800	4407400	FALSE	FALSE	FALSE	FALSE	FALSE	FALSE	3572300	3058300	0.251720310765816	0.320913113005764	1.16806722689076	387680
DHX29	2	4	4.2	6	0	6.7932	4489500	4720600	7227500	5292500	5132800	4665500	465200	2975	4489500	4720600	7227500.00000001	5292500	5132800	4665500	FALSE	FALSE	FALSE	FALSE	FALSE	FALSE	5030266.66666667	5479200	0.641287458379578	0.51252743068408	0.918065897697961	54505
SRP19	7	5	34.2	25	0	25.993	8178700	7199000	7327200	6821800	7366700	6551700	7563000	1140	8178700	7199000	7327200.00000001	6821800	7366700	6551700	FALSE	FALSE	FALSE	FALSE	FALSE	FALSE	6913400	7568300	0.268590455049944	0.329979979318865	0.913468017916837	6728
TPD52L2	9	3	62.1	41	0	75.268	79231000	82872000	86344000	95098000	94101000	98884000	46584000	350	79230999.9999999	82872000	86344000.0000001	95098000.0000001	94100999.9999999	98884000.0000001	FALSE	FALSE	FALSE	FALSE	FALSE	FALSE	96027666.6666667	82815666.6666667	0.0448390677025527	0.14320794805531	1.1595350316164	7165
UGP2	14	6	17.4	13	0	13.365	5172200	6263900	3791000	4245900	6608000	4349900	1384800	2316	5172200	6263900	3791000	4245900	6608000	4349900	FALSE	FALSE	FALSE	FALSE	FALSE	FALSE	5067933.33333334	5075700	0.989752127266001	0.619012588592488	0.998469833389156	7360
RAVER1	6	7	15.3	22	0	69.418	13582000	13240000	15061000	11513000	13321000	9472300	3253300	1689	13582000	13240000	15061000	11513000	13321000	9472299.99999999	FALSE	FALSE	FALSE	FALSE	FALSE	FALSE	11435433.3333333	13961000	0.079134295227525	0.179795255962744	0.819098440894873	125950
IDH3B	8	6	18.3	20	0	44.141	13322000	13202000	11143000	14504000	13493000	12212000	3878500	1570	13322000	13202000	11143000	14504000	13493000	12212000	FALSE	FALSE	FALSE	FALSE	FALSE	FALSE	13403000	12555666.6666667	0.474731779504255	0.440998648467392	1.06748612844134	3420
BRCC3	10	4	15.4	11	0	14.022	9631500	8539000	10214000	12554000	10427000	11382000	4062900	1545	9631500.00000001	8539000	10214000	12554000	10427000	11382000	FALSE	FALSE	FALSE	FALSE	FALSE	FALSE	11454333.3333333	9461500	0.0587125416204218	0.157884984833965	1.2106255174479	79184
METTL7B	2	2	8.3	4	0	4.3735	2808800	3245700	0	2180900	2619700	2252500	1379300	2322	2808800	3245700	1274721.79783156	2180900	2619700	2252500	FALSE	FALSE	TRUE	FALSE	FALSE	FALSE	2351033.33333333	2443073.93261052	0.87495375508694	0.587773997816224	0.962325905062219	196410
SBDS	5	5	18.8	16	0	9.055	12086000	14181000	16605000	24964000	27647000	23532000	7116600	1170	12086000	14181000	16605000	24964000	27647000	23532000	FALSE	FALSE	FALSE	FALSE	FALSE	FALSE	25381000	14290666.6666667	0.00355160932297447	0.0886920183981367	1.77605430117559	51119
HYOU1	27	30	39.4	129	0	154.09	109100000	107210000	97678000	119590000	112690000	109590000	14249000	788.5	109100000	107210000	97677999.9999999	119590000	112690000	109590000	FALSE	FALSE	FALSE	FALSE	FALSE	FALSE	113956666.666667	104662666.666667	0.258120606733259	0.324573726353369	1.08879957195816	10525
RBM26	9	7	7.9	18	0	12.298	9141900	7956700	8923900	7759600	9434300	8954900	1636100	2191	9141900	7956700	8923899.99999999	7759600	9434300	8954900.00000001	FALSE	FALSE	FALSE	FALSE	FALSE	FALSE	8716266.66666667	8674166.66666666	0.970033296337403	0.612737464342869	1.00485349217024	64062
TJP1;DKFZp686A1195	11	9	6.3	23	0	18.97	7720600	6339500	8757600	10505000	9813700	9785900	610380	2826	7720600.00000001	6339500	8757600.00000001	10505000	9813700.00000001	9785900.00000001	FALSE	FALSE	FALSE	FALSE	FALSE	FALSE	10034866.6666667	7605900	0.0250092489826119	0.117828321661748	1.31935295844892	7082
YTHDF3;DKFZp451J085;DKFZp451A052	13	6	16.3	27	0	19.498	19943000	20966000	23974000	32340000	26297000	31420000	8007300	1110	19943000	20966000	23974000	32340000	26297000	31420000	FALSE	FALSE	FALSE	FALSE	FALSE	FALSE	30019000	21627666.6666667	0.0115057343692194	0.0952757885499911	1.38799069093599	253943
ACOT1;ACOT2	12	6	16.6	16	0	18.513	9244400	9004800	7747500	9936600	9640000	9475300	2327200	1949	9244400.00000001	9004800	7747500.00000001	9936600	9639999.99999999	9475300	FALSE	FALSE	FALSE	FALSE	FALSE	FALSE	9683966.66666666	8665566.66666667	0.180503144654088	0.271687359458212	1.11752260863879	641371
DHRS7;DKFZp564H1664	7	6	21.3	18	0	11.241	7496900	7783700	6594500	10348000	9632500	8297400	2582600	1866	7496900.00000001	7783700.00000001	6594499.99999999	10348000	9632500.00000001	8297399.99999999	FALSE	FALSE	FALSE	FALSE	FALSE	FALSE	9425966.66666667	7291700	0.0274879763226045	0.122096985415694	1.29269809052301	51635
2025-09-15	8	3	25	9	0	24.017	3686800	2771700	3394000	2757800	2551300	2301200	2056400	2026	3686800	2771700	3394000	2757800	2551300	2301200	FALSE	FALSE	FALSE	FALSE	FALSE	FALSE	2536766.66666667	3284166.66666667	0.0385867554568997	0.137043937200284	0.772423242831769	9403
ACAP2	8	7	8.9	12	0	16.226	37189000	31528000	35747000	38947000	38932000	40520000	5027000	1392	37189000	31528000	35747000	38947000	38932000	40520000	FALSE	FALSE	FALSE	FALSE	FALSE	FALSE	39466333.3333333	34821333.3333333	0.122752497225305	0.228195763327618	1.13339523663654	23527
LYPLA1	9	8	72.3	20	0	54.753	29809000	27464000	27143000	23569000	22960000	28419000	16960000	706	29809000	27464000	27143000	23569000	22960000	28419000	FALSE	FALSE	FALSE	FALSE	FALSE	FALSE	24982666.6666667	28138666.6666667	0.196670366259711	0.284581739692729	0.887841167551176	10434
RPP40	4	2	25.7	6	0	7.7925	3218100	2561500	2333400	2160300	2211800	2097500	1940500	2067	3218100	2561500	2333400	2160300	2211800	2097500	FALSE	FALSE	FALSE	FALSE	FALSE	FALSE	2156533.33333333	2704333.33333333	0.0581945985941546	0.157884984833965	0.797436213484532	10799
PSME2	7	13	58.6	72	0	44.692	47892000	53570000	43244000	41215000	50798000	47955000	21831000	600	47892000	53570000	43244000	41215000	50798000.0000001	47955000	FALSE	FALSE	FALSE	FALSE	FALSE	FALSE	46656000	48235333.3333334	0.733148353681095	0.548249329221493	0.967257750196951	5721
KIAA1524	5	8	8.4	18	0	16.834	11614000	10280000	9873200	5509500	5875900	5060500	933770	2586	11614000	10280000	9873199.99999999	5509500.00000001	5875900	5060500	FALSE	FALSE	FALSE	FALSE	FALSE	FALSE	5481966.66666667	10589066.6666667	0.00159082500924898	0.0886920183981367	0.517700647208442	57650
KIAA1033	5	4	4.7	8	0	13.857	3666100	3190000	3459400	3611000	3131300	3419600	333630	3115	3666100	3190000	3459400	3611000	3131300	3419600	FALSE	FALSE	FALSE	FALSE	FALSE	FALSE	3387300	3438500	0.849537550869404	0.581652563239558	0.985109786244002	23325
BSG;hEMMPRIN	14	6	36.7	38	0	27.667	55888000	59231000	60993000	53195000	47638000	53579000	31605000	463	55888000	59231000.0000001	60993000.0000001	53195000	47638000	53578999.9999999	FALSE	FALSE	FALSE	FALSE	FALSE	FALSE	51470666.6666667	58704000	0.0967813540510544	0.200344085746611	0.876782956300535	682
MRPL45	5	4	14.1	7	0	6.2614	0	3854000	4619300	4440600	5117700	5596800	1321500	2356	1125462.09065189	3854000	4619300	4440600.00000001	5117700	5596800	TRUE	FALSE	FALSE	FALSE	FALSE	FALSE	5051700	3199587.36355063	0.0656677765445801	0.163852431284921	1.5788598422248	84311
HECTD1	11	9	4.1	17	0	18.442	5776500	6992900	7964600	5723700	6745700	6140100	332580	3117	5776500	6992900	7964600	5723700	6745700	6140100	FALSE	FALSE	FALSE	FALSE	FALSE	FALSE	6203166.66666667	6911333.33333333	0.356455789863115	0.376297981447948	0.897535449020932	25831
PSMC6;HEL-S-73	9	20	57.3	85	0	128.78	109970000	115470000	107040000	108110000	109120000	112970000	30191000	478	109970000	115470000	107040000	108110000	109120000	112970000	FALSE	FALSE	FALSE	FALSE	FALSE	FALSE	110066666.666667	110826666.666667	0.914909359970403	0.59846870423535	0.993142444658326	5706
SCRN1	11	8	24.4	31	0	26.358	17478000	17536000	18122000	15927000	19646000	17986000	6690600	1209	17478000	17536000	18122000	15927000	19646000	17986000	FALSE	FALSE	FALSE	FALSE	FALSE	FALSE	17853000	17712000	0.956492785793563	0.609478600391425	1.00796070460705	9805
CUL1	7	4	4.8	9	0	7.2488	4083900	4360100	4066000	4972700	3941400	4568800	612210	2824	4083900	4360100	4066000	4972700	3941400	4568800	FALSE	FALSE	FALSE	FALSE	FALSE	FALSE	4494300	4170000	0.432852386237514	0.418080533437582	1.07776978417266	8454
C7orf24;GGCT	10	4	22.9	11	0	8.366	3480400	3232500	3884500	3841100	3834700	4274900	2174500	1993	3480400	3232500	3884500	2841100	2834700	2274900	FALSE	FALSE	FALSE	FALSE	FALSE	FALSE	3983566.66666667	3532466.66666666	0.174768775434702	0.267546241124462	1.12770113424047	79017
CDK5	5	3	16.2	10	0	4.5441	4192000	5942400	3566400	3537300	4301300	3371600	1731900	2150	4192000	5942400	3566400	3537300	4301300	3371600	FALSE	FALSE	FALSE	FALSE	FALSE	FALSE	3736733.33333333	4566933.33333333	0.226563078061413	0.303912787981932	0.818214994744832	1020
ABCF2	6	12	21.8	38	0	27.217	31484000	33786000	39258000	29163000	29775000	28825000	6137300	1260	31484000	33786000	39258000	29163000	29775000	28825000	FALSE	FALSE	FALSE	FALSE	FALSE	FALSE	29254333.3333334	34842666.6666667	0.0689974102848687	0.168246875134777	0.839612352671055	10061
GARS	3	17	31.4	70	0	83.817	48293000	48792000	55641000	73226000	77708000	69903000	10066000	975	48293000	48792000	55641000	73226000.0000001	77708000	69903000	FALSE	FALSE	FALSE	FALSE	FALSE	FALSE	73612333.3333334	50908666.6666666	0.00469848316685165	0.0886920183981367	1.44596859735736	2617
ERP70;PDIA4	3	28	43.7	124	0	81.218	208360000	199240000	186920000	202770000	182840000	191190000	33162000	449	208360000	199240000	186920000	202770000	182840000	191190000	FALSE	FALSE	FALSE	FALSE	FALSE	FALSE	192266666.666667	198173333.333333	0.675952645209027	0.525212051531431	0.970194442575523	9601
RHEB	6	3	13.6	7	0	5.1991	11518000	11357000	10042000	12325000	13142000	10795000	8027500	1106	11518000	11357000	10042000	12325000	13142000	10795000	FALSE	FALSE	FALSE	FALSE	FALSE	FALSE	12087333.3333333	10972333.3333333	0.301997780244173	0.346833266641313	1.10161922410912	6009
RNF114	4	2	9.6	3	0.00065147	3.4594	0	2646700	0	3297600	3144800	0	1452600	2281	1487246.75508292	2646700	1744602.15199634	3297600	3144800	646294.208425921	TRUE	FALSE	TRUE	FALSE	FALSE	TRUE	2362898.06947531	1959516.30235975	0.982241953385128	0.616846449968466	1.20585782656147	55905
C21orf33	16	3	20.8	10	0	8.028	7871500	6073600	8422800	7370800	6715300	6652800	2496600	1894	7871500	6073600	8422800	7370800	6715300	6652800	FALSE	FALSE	FALSE	FALSE	FALSE	FALSE	6912966.66666667	7455966.66666666	0.536773954864965	0.470239766272149	0.927172421192871	102724023
PYCRL	8	3	12.2	11	0	8.412	4178900	3622400	3613800	4667000	3666800	4075700	1903500	2091	4178900	3622400	3613800	4667000	3666800	4075700	FALSE	FALSE	FALSE	FALSE	FALSE	FALSE	4136500	3805033.33333333	0.409433962264151	0.403835779262406	1.08711268407635	65263
WDR18	7	7	20.3	20	0	34.788	14501000	14657000	14546000	14261000	11094000	11236000	4270400	1509	14501000	14657000	14546000	14261000	11094000	11236000	FALSE	FALSE	FALSE	FALSE	FALSE	FALSE	12197000	14568000	0.0742508324084351	0.173640897702633	0.83724601867106	57418
SCYL1	11	2	12.6	5	0.00065898	3.6332	1807200	1739000	1848900	1647700	1589200	1601300	1073400	2488	1807200	1739000	1848900	1647700	1589200	1601300	FALSE	FALSE	FALSE	FALSE	FALSE	FALSE	1612733.33333333	1798366.66666667	0.0923788383277839	0.196320361346827	0.896776704787678	57410
MBNL1;MBLL;MBNL2	25	6	22.1	15	0	15.038	18109000	19724000	15581000	18309000	17834000	18106000	10237000	966	18109000	19724000	15581000	18309000	17834000	18106000	FALSE	FALSE	FALSE	FALSE	FALSE	FALSE	18083000	17804666.6666667	0.815649278579356	0.571939380362416	1.0156326056839	4154
GSTM4;GSTM1	8	1	25.7	4	0	6.1289	2302300	2514800	2295100	0	2566600	0	839060	2657	2302300	2514800	2295100	656193.562706889	2566600	1209195.92425206	FALSE	FALSE	FALSE	TRUE	FALSE	TRUE	1477329.82898632	2370733.33333333	0.0461339252682205	0.143631476768859	0.623153101284968	2948
APP	21	2	5.2	3	0	3.9782	4216500	5236000	0	0	0	5477400	1606600	2207	4216500	5235999.99999999	1166078.24123543	1226280.1451965	1768792.16698483	5477400	FALSE	FALSE	TRUE	TRUE	TRUE	FALSE	2824157.43739378	3539526.08041181	0.541028486866445	0.472485793965488	0.797891405016911	351
SNX6	10	8	20.9	19	0	19.978	25612000	29268000	24251000	28707000	18405000	21701000	6767200	1203	25612000	29268000	24251000	28707000	18405000	21701000	FALSE	FALSE	FALSE	FALSE	FALSE	FALSE	22937666.6666667	26377000	0.252793192748798	0.321256503635178	0.869608623674666	58533
PCMT1	6	4	18.2	14	0	10.266	7180100	8394200	8129000	10083000	8892900	8155400	4407300	1490	7180100.00000001	8394199.99999999	8128999.99999999	10083000	8892900.00000001	8155400	FALSE	FALSE	FALSE	FALSE	FALSE	FALSE	9043766.66666667	7901100	0.17291897891232	0.266002682150606	1.14462121308004	5110
MYO6	11	3	2.6	4	0	4.8483	2349300	0	2271600	0	3741200	1633400	228670	3230	2349300	1013298.74532272	2271600	1073940.82504179	3741200	1633400	FALSE	TRUE	FALSE	TRUE	FALSE	FALSE	2149513.60834727	1878066.24844091	0.832260451350351	0.575193207022709	1.14453556158187	4646
NOLC1	10	15	21.5	63	0	44.696	130360000	105180000	130260000	124890000	129450000	105450000	23015000	580	130360000	105180000	130260000	124890000	129450000	105450000	FALSE	FALSE	FALSE	FALSE	FALSE	FALSE	119930000	121933333.333333	0.879319274879763	0.589290091828772	0.983570256971023	9221
PRPF38B	3	2	5.1	4	0.0015924	3.2422	2359900	0	2666500	1703000	0	1886600	1304900	2365	2359900	1008676.95629142	2666500	1703000	2153854.95595099	1886600	FALSE	TRUE	FALSE	FALSE	TRUE	FALSE	1.91448e+06	2011692.31876381	0.898039215686275	0.593532747945803	0.951678826558057	55119
CCBL2;hCG_23341	5	2	9.2	5	0	5.5747	0	2674000	2332700	2517300	2426600	2508900	1222800	2411	1328248.49845973	2674000	2332700	2517300	2426600	2508900	TRUE	FALSE	FALSE	FALSE	FALSE	FALSE	2484266.66666667	2111649.49948657	0.250092489826119	0.319378572518215	1.17645786730738	56267
SNRPC	5	4	24.5	13	0	25.628	60139000	53675000	55637000	51561000	50569000	51739000	56359000	312	60139000	53675000	55637000	51561000	50568999.9999999	51739000.0000001	FALSE	FALSE	FALSE	FALSE	FALSE	FALSE	51289666.6666667	56483666.6666667	0.181982981871994	0.272204321381882	0.908044213371417	6631
ABI1	31	5	19.8	16	0	24.53	8372800	7327300	7655900	9296900	10564000	10436000	3108100	1734	8372800	7327300	7655900.00000001	9296900	10564000	10436000	FALSE	FALSE	FALSE	FALSE	FALSE	FALSE	10098966.6666667	7785333.33333333	0.0136145024047355	0.098569617292433	1.29717845521493	10006
SFXN3	5	6	29.6	20	0	14.516	14904000	14018000	10742000	10880000	10107000	10636000	3865600	1573	14904000	14018000	10742000	10880000	10107000	10636000	FALSE	FALSE	FALSE	FALSE	FALSE	FALSE	10541000	13221333.3333333	0.0647798742138365	0.162604847790243	0.797272085518354	81855
EIF4G3	8	2	6.5	8	0.0018674	3.019	1234000	1436600	0	0	1418500	0	106830	3376	1234000	1436600	1515774.26951302	929657.174144707	1418500	1058715.85453449	FALSE	FALSE	TRUE	TRUE	FALSE	TRUE	1135624.34289306	1395458.08983767	0.109618941916389	0.213301907423128	0.813800393693776	8672
EXOC7;DKFZp686P1551	14	4	6.6	10	0	9.1291	2434600	2070600	2030200	1736800	2301600	2360600	375240	3062	2434600	2070600	2030200	1736800	2301600	2360600	FALSE	FALSE	FALSE	FALSE	FALSE	FALSE	2133000	2178466.66666667	0.807547169811321	0.570287033998893	0.979129051014476	23265
HADH	16	4	24.5	19	0	12.681	10469000	12420000	11600000	9942000	11472000	10883000	6461000	1229	10469000	12420000	11600000	9942000.00000001	11472000	10883000	FALSE	FALSE	FALSE	FALSE	FALSE	FALSE	10765666.6666667	11496333.3333333	0.45164631890492	0.429065520749116	0.936443503725826	3033
FHL2;AAG11	8	3	20.2	10	0	7.544	2411000	2937800	2948000	4352900	4691100	4794600	1899600	2095	2411000	2937800	2948000	4352900	4691100	4794600	FALSE	FALSE	FALSE	FALSE	FALSE	FALSE	4612866.66666667	2765600	0.00310765815760266	0.0886920183981367	1.66794426766946	2274
CHD1L	12	2	2.7	6	0	4.6296	1656700	2006400	1890900	1837400	0	1794100	338710	3112	1656700	2006400	1890900	1837400	2000209.59675107	1794100	FALSE	FALSE	FALSE	FALSE	TRUE	FALSE	1877236.53225036	1851333.33333333	0.848908620051794	0.581652563239558	1.01399164507581	9557
PHC2;HPH2	10	2	5.2	6	0	6.1989	2714000	2741900	2702900	2686700	2777500	2494100	735010	2728	2714000	2741900	2702900	2686700	2777500	2494100	FALSE	FALSE	FALSE	FALSE	FALSE	FALSE	2652766.66666667	2719600	0.693118756936737	0.531392711165447	0.975425307643282	1912
TOR1AIP1	5	1	29.4	48	0	58.585	34786000	35021000	30421000	31618000	28993000	29986000	7481300	1144	34786000	35021000	30421000	31618000	28993000	29986000	FALSE	FALSE	FALSE	FALSE	FALSE	FALSE	30199000	33409333.3333333	0.224158342582316	0.30311196008014	0.903909087280999	26092
PITPNB	7	5	31.7	28	0	17.669	22043000	23490000	22938000	22510000	17974000	21302000	7700200	1131	22043000	23490000	22938000	22510000	17974000	21302000	FALSE	FALSE	FALSE	FALSE	FALSE	FALSE	20595333.3333333	22823666.6666667	0.246059933407325	0.317663191661496	0.902367425625447	23760
SMARCA4	66	17	12	45	0	43.469	28260000	28002000	31568000	36736000	34304000	34135000	3172500	1718	28260000	28002000	31568000	36736000	34304000	34135000	FALSE	FALSE	FALSE	FALSE	FALSE	FALSE	35058333.3333334	29276666.6666667	0.0368849426563078	0.13533270542361	1.19748377547535	6597
IVD	16	3	6.1	8	0	7.4891	4134600	3293200	3627800	4102700	4320500	4398300	1202400	2419	4134600	3293200	3627800	4102700	4320500	4398300	FALSE	FALSE	FALSE	FALSE	FALSE	FALSE	4273833.33333333	3685200	0.104328523862375	0.208771075264213	1.15972900611455	3712
WDR36	2	13	15.5	31	0	30.506	20751000	19285000	18353000	16796000	20354000	18146000	2964400	1766	20751000	19285000	18353000	16796000	20354000	18146000	FALSE	FALSE	FALSE	FALSE	FALSE	FALSE	18432000	19463000	0.515242323344432	0.460035169663404	0.94702769357242	134430
HEL-S-28;ILK	6	9	19.7	21	0	18.279	18752000	16391000	13229000	13900000	12820000	11551000	3843300	1578	18752000	16391000	13229000	13900000	12820000	11551000	FALSE	FALSE	FALSE	FALSE	FALSE	FALSE	12757000	16124000	0.0686644469108398	0.168246875134777	0.791180848424709	3611
BTAF1	4	3	2.3	8	0	6.2693	3290500	2506800	3167400	2422200	2501700	3295300	211950	3253	3290500	2506800	3167400	2422200	2501700	3295300	FALSE	FALSE	FALSE	FALSE	FALSE	FALSE	2739733.33333333	2988233.33333333	0.467443581206067	0.437138202669068	0.9168404966145	9044
NCEH1	6	3	8.2	13	0	8.3568	3728300	3348600	3973700	2685200	2671300	3105300	982530	2542	3728300	3348600	3973700	2685200	2671300	3105300	FALSE	FALSE	FALSE	FALSE	FALSE	FALSE	2820600	3683533.33333333	0.0178320384757677	0.107942152647402	0.765732177438329	57552
CUL2	7	25	33.7	89	0	73.662	99813000	95907000	91249000	88572000	109950000	91778000	14499000	779.5	99813000	95907000	91248999.9999999	88572000	109950000	91778000.0000001	FALSE	FALSE	FALSE	FALSE	FALSE	FALSE	96766666.6666667	95656333.3333333	0.929115797262301	0.60184126952332	1.01160752555154	8453
C14orf2;MP68	5	2	24.7	13	0.00066291	3.7068	16166000	20099000	16825000	12939000	18573000	16261000	21123000	615	16166000	20099000	16825000	12939000	18573000	16261000	FALSE	FALSE	FALSE	FALSE	FALSE	FALSE	15924333.3333333	17696666.6666667	0.359785423603404	0.377990189887824	0.899849312488227	9556
OGFOD1	6	5	9.8	7	0	10.33	5871200	5907200	5006800	6426700	5840700	5645600	1727200	2153	5871200	5907200	5006800	6426700	5840699.99999999	5645600	FALSE	FALSE	FALSE	FALSE	FALSE	FALSE	5971000	5595066.66666667	0.446836847946726	0.426429331340982	1.06719014369802	55239
RAB3B	3	3	22.4	4	0	5.5815	3220200	3497400	2473300	0	0	0	1282800	2381	3220200	3497400	2473300	978755.092772618	1035247.02004823	916230.026527022	FALSE	FALSE	FALSE	TRUE	TRUE	TRUE	976744.04644929	3063633.33333333	0.000887902330743618	0.0886920183981367	0.318818846831961	5865
TMED7-TICAM2;TMED7	7	3	18.6	8	0	6.7342	7362100	7866200	6657200	7405100	7906400	7401900	4258300	1511	7362100	7866200	6657200	7405100	7906400	7401900	FALSE	FALSE	FALSE	FALSE	FALSE	FALSE	7571133.33333333	7295166.66666667	0.616167221605623	0.504042004808655	1.03782869936716	100302736
PPAN-P2RY11;PPAN	8	5	12.5	17	0	25.893	6570300	7023500	8004700	10725000	8353500	10361000	2518300	1884	6570300	7023500	8004700.00000001	10725000	8353500	10361000	FALSE	FALSE	FALSE	FALSE	FALSE	FALSE	9813166.66666666	7199500	0.0195338512763596	0.109893155667484	1.36303446998634	692312
CORO7-PAM16;CORO7;PAM16;hCG_1787779	14	8	9.7	12	0	17.873	8951900	8959200	9745800	8926300	9866300	9245800	1489600	2268	8951900	8959200.00000001	9745800	8926299.99999999	9866300	9245800	FALSE	FALSE	FALSE	FALSE	FALSE	FALSE	9346133.33333333	9218966.66666667	0.845467998520163	0.580287957975404	1.01379402608391	100529144
ERAP1;ARTS-1	23	6	7.1	14	0	15.325	6852100	5969600	5382000	4798500	4780700	4856000	774690	2698	6852100.00000001	5969600	5382000	4798499.99999999	4780700	4856000	FALSE	FALSE	FALSE	FALSE	FALSE	FALSE	4811733.33333333	6067900	0.0315205327413984	0.125830267342484	0.79298164658833	51752
NPC1	8	15	14.7	61	0	79.144	57965000	57375000	44749000	84611000	75846000	82683000	9021700	1033	57965000	57375000	44749000	84611000	75846000	82682999.9999999	FALSE	FALSE	FALSE	FALSE	FALSE	FALSE	81046666.6666666	53363000	0.00584535701072882	0.0886920183981367	1.5187801785257	4864
HELLS	15	8	9.8	20	0	18.032	10921000	10191000	12577000	5745500	5234400	5039900	1348500	2343	10921000	10191000	12577000	5745500	5234400	5039900	FALSE	FALSE	FALSE	FALSE	FALSE	FALSE	5339933.33333333	11229666.6666667	0.00136884942656308	0.0886920183981367	0.475520199471638	3070
NAA15;NARG1	14	26	27.5	104	0	70.336	91066000	94042000	93973000	98744000	102620000	103080000	11771000	896	91066000.0000001	94041999.9999999	93973000	98744000	102620000	103080000	FALSE	FALSE	FALSE	FALSE	FALSE	FALSE	101481333.333333	93027000	0.156122826489086	0.25708142765567	1.09088042539621	80155
TUBB3	12	3	50.2	20	0	34.348	35819000	36956000	39211000	32783000	39108000	36223000	12950000	847	35819000	36956000	39211000	32783000	39108000	36223000	FALSE	FALSE	FALSE	FALSE	FALSE	FALSE	36038000	37328666.6666667	0.642878283388827	0.513457209797319	0.965424249459754	10381
RPS15	8	2	45.6	17	0	7.8863	35609000	28997000	33502000	21110000	24159000	36264000	62701000	285	35609000	28997000	33502000	21110000	24159000	36264000	FALSE	FALSE	FALSE	FALSE	FALSE	FALSE	27177666.6666667	32702666.6666666	0.180133185349612	0.271374112289567	0.831053532841359	6209
PWP2	4	4	7.7	26	0	41.75	9458100	11681000	10030000	9133400	8894000	8661500	1596800	2213	9458099.99999999	11681000	10030000	9133399.99999999	8893999.99999999	8661500.00000001	FALSE	FALSE	FALSE	FALSE	FALSE	FALSE	8896300	10389700	0.096929337772845	0.20040301114429	0.856261489744652	102724159
CYP51A1	7	6	18.5	16	0	21.056	10774000	10426000	11315000	4026100	4240100	3642900	2091300	2016	10774000	10426000	11315000	4026100	4240100	3642900	FALSE	FALSE	FALSE	FALSE	FALSE	FALSE	3969700	10838333.3333333	0.000517943026267111	0.0886920183981367	0.36626480086114	1595
SYNE1	9	2	0.2	5	0.0015878	3.2168	14758000	14165000	0	15537000	16838000	0	189260	3284	14758000	14165000	1990206.61235283	15537000	16838000	964711.816555631	FALSE	FALSE	TRUE	FALSE	FALSE	TRUE	11113237.2721852	10304402.2041176	0.810173880873104	0.571263187647356	1.07849412824204	23345
CAST	51	14	20.8	38	0	43.51	37960000	37222000	34534000	43471000	42971000	45975000	7038600	1179	37960000	37222000	34534000	43471000	42971000	45975000	FALSE	FALSE	FALSE	FALSE	FALSE	FALSE	44139000	36572000	0.0251202367739549	0.117828321661748	1.20690692332932	831
CHD4	80	18	11.7	49	0	48.244	25008000	23367000	25855000	23074000	2.3e+07	21476000	1660700	2179	25008000	23367000	25855000	23074000	2.3e+07	21476000	FALSE	FALSE	FALSE	FALSE	FALSE	FALSE	22516666.6666667	24743333.3333333	0.201812800591935	0.288203355752979	0.910009430149535	1108
CAPNS1	12	7	30.1	29	0	47.323	38003000	41895000	43140000	35249000	32146000	37605000	20193000	638	38003000	41895000	43140000	35249000	32146000	37605000	FALSE	FALSE	FALSE	FALSE	FALSE	FALSE	3.5e+07	41012666.6666667	0.0749167591564928	0.174414523554788	0.85339488613274	826
NDUFA6	4	2	18.8	5	0	4.1648	6742300	6740500	0	6075400	7920100	7183500	4926100	1404	6742300	6740499.99999999	866890.672498546	6075399.99999999	7920099.99999999	7183499.99999999	FALSE	FALSE	TRUE	FALSE	FALSE	FALSE	7059666.66666666	4783230.22416618	0.124195338512764	0.228195763327618	1.47592031656752	4700
MAP4K4;HEL-S-31;TNIK;MINK1	42	8	8	17	0	18.593	10515000	4237400	7847800	6323300	7131500	7424500	959740	2565	10515000	4237400	7847799.99999999	6323300	7131499.99999999	7424500	FALSE	FALSE	FALSE	FALSE	FALSE	FALSE	6959766.66666666	7533400	0.941990381058084	0.60621570395128	0.923854656153484	9448
DDX3X	29	7	45.8	110	0	100.86	190060000	1.73e+08	196310000	167470000	188370000	168070000	29128000	490	190060000	1.73e+08	196310000	167470000	188370000	168070000	FALSE	FALSE	FALSE	FALSE	FALSE	FALSE	174636666.666667	186456666.666667	0.414280429152793	0.407896163739279	0.936607254589985	1654
STXBP1	17	3	6.4	5	0	4.9249	0	0	3410200	5414800	5160200	4605600	827170	2662	1812392.06113547	956959.329897444	3410200	5414800	5160200.00000001	4605600	TRUE	TRUE	FALSE	FALSE	FALSE	FALSE	5060200	2059850.46367764	0.0072142064372919	0.0892009469033537	2.45658609167462	6812
TATDN1	10	5	25.7	9	0	13.103	6400300	5530700	5629700	7384200	8151300	7122800	2974200	1763	6400300	5530700	5629700.00000001	7384200.00000001	8151300	7122800	FALSE	FALSE	FALSE	FALSE	FALSE	FALSE	7552766.66666667	5853566.66666667	0.0166111727709952	0.104782579636828	1.29028455585483	83940
PHF6	8	5	17.6	13	0	7.9915	16982000	17211000	21735000	16916000	17989000	23807000	6621000	1213	16982000	17211000	21735000	16916000	17989000	23807000	FALSE	FALSE	FALSE	FALSE	FALSE	FALSE	19570666.6666667	18642666.6666667	0.721124676285609	0.543438237414027	1.04977828636819	84295
DAO	19	11	23.9	62	0	39.584	39958000	43172000	41939000	49829000	41512000	48313000	8614500	1071	39958000	43172000.0000001	41939000	49828999.9999999	41512000	48313000	FALSE	FALSE	FALSE	FALSE	FALSE	FALSE	46551333.3333333	41689666.6666667	0.2165371809101	0.297718455759199	1.11661562817325	8087
LRRFIP1	15	9	12.2	27	0	22.732	16561000	13104000	17324000	23659000	19109000	21109000	3554100	1632	16561000	13104000	17324000	23659000	19109000	21109000	FALSE	FALSE	FALSE	FALSE	FALSE	FALSE	21292333.3333333	15663000	0.0223085460599334	0.115808009062139	1.35940326459384	9208
DIAPH1	17	14	13.3	34	0	38.297	23387000	21239000	19771000	20475000	21871000	22178000	2315600	1951	23387000	21239000	19771000	20475000	21871000	22178000	FALSE	FALSE	FALSE	FALSE	FALSE	FALSE	21508000	21465666.6666667	0.961450240473548	0.611026486287973	1.00197214155939	1729
HEL-S-103;HSPA1B;HSPA1A	28	17	44.8	123	0	158.57	130140000	120870000	150390000	316030000	314810000	314200000	42416000	369	130140000	120870000	150390000	316030000	314810000	314200000	FALSE	FALSE	FALSE	FALSE	FALSE	FALSE	315013333.333334	133800000	0.000924898261191269	0.0886920183981367	2.35435974090683	3303
SCRIB	12	4	3.4	11	0	17.279	3169800	3337800	3164300	2382900	2189100	2141500	236070	3218	3169800	3337800	3164300	2382900	2189100	2141500	FALSE	FALSE	FALSE	FALSE	FALSE	FALSE	2237833.33333333	3223966.66666667	0.00369959304476508	0.0886920183981367	0.694124215510913	23513
RBFOX2;RBFOX1;DKFZp547L059;A2BP1	39	4	26.4	6	0	6.8355	2611100	1705400	2039400	0	0	0	985500	2537	2611100	1705400	2039400	884264.986914347	2241806.04468528	871411.727626944	FALSE	FALSE	FALSE	TRUE	TRUE	TRUE	1332494.25307552	2118633.33333333	0.0443951165371809	0.142997712332172	0.628940474083382	23543
CTDP1	6	2	3.1	7	0	3.9324	2308000	2127200	2399900	0	1946700	2316000	315420	3141	2308000	2127200	2399900	1687710.76023612	1946700	2316000	FALSE	FALSE	FALSE	TRUE	FALSE	FALSE	1983470.25341204	2278366.66666667	0.18472068072512	0.275072377495095	0.870566745217498	9150
DNAJB6	28	4	18.9	12	0	15.351	8116800	8932200	8902000	7523000	6156300	7869200	5593900	1328	8116800	8932200	8902000.00000001	7523000.00000001	6156300	7869200.00000001	FALSE	FALSE	FALSE	FALSE	FALSE	FALSE	7182833.33333334	8650333.33333334	0.0668516463189049	0.165330227860738	0.830353358252091	10049
ACO2	11	13	22.8	51	0	48.437	27247000	27147000	24925000	37330000	34673000	38477000	5034000	1391	27247000	27147000	24925000	37330000	34673000	38477000	FALSE	FALSE	FALSE	FALSE	FALSE	FALSE	36826666.6666667	26439666.6666667	0.00492045874953755	0.0886920183981367	1.39285669259572	50
TPM1	18	0	27.8	4	0.0078626	2.4046	6669000	7030300	5744900	6062300	6133900	6761000	2525400	1880	6669000.00000001	7030300	5744900	6062299.99999999	6133900.00000001	6761000	FALSE	FALSE	FALSE	FALSE	FALSE	FALSE	6319066.66666667	6481400	0.790566037735849	0.567345918299545	0.974953970849919	7168
PSMA7;hCG_41772	14	14	60.1	65	0	90.092	119060000	109240000	119910000	126720000	142300000	143330000	56753000	310	119060000	109240000	119910000	126720000	142300000	143330000	FALSE	FALSE	FALSE	FALSE	FALSE	FALSE	137450000	116070000	0.0514613392526822	0.152993095443455	1.18419919014388	5688
PGLS	5	9	50	40	0	27.258	24031000	21107000	21614000	21599000	23270000	22970000	10975000	933	24031000	21107000	21614000	21599000	23270000	22970000	FALSE	FALSE	FALSE	FALSE	FALSE	FALSE	22613000	22250666.6666667	0.813836477987421	0.571682086996733	1.01628415627996	25796
PSME1	8	12	47.4	62	0	73.515	81601000	96339000	68387000	64576000	60644000	69272000	31241000	469	81601000	96338999.9999999	68386999.9999999	64576000	60644000.0000001	69272000	FALSE	FALSE	FALSE	FALSE	FALSE	FALSE	64830666.6666667	82109000	0.0587865334813171	0.157884984833965	0.789568338022223	5720
TPT1	16	10	48.8	59	0	75.118	136030000	140550000	1.51e+08	136300000	141830000	129420000	125610000	161	136030000	140550000	1.51e+08	136300000	141830000	129420000	FALSE	FALSE	FALSE	FALSE	FALSE	FALSE	135850000	142526666.666667	0.506696263411025	0.45653195330277	0.953154965152719	7178
MATR3;DKFZp686K23100	27	34	44.5	181	0	185.97	218230000	231240000	239730000	215450000	213750000	213360000	37685000	417	218230000	231240000	239730000	215450000	213750000	213360000	FALSE	FALSE	FALSE	FALSE	FALSE	FALSE	214186666.666667	229733333.333333	0.293155752867185	0.342757952525637	0.932327336041787	9782
	2	2	26.7	4	0	6.1213	0	2300800	0	0	1682500	1891200	1949300	2063	1216082.33508632	2300800	656701.100944449	2060726.8486516	1682500	1891200	TRUE	FALSE	TRUE	TRUE	FALSE	FALSE	1878142.28288387	1391194.47867692	0.122789493155753	0.228195763327618	1.35002137491952	51082
JMJD6	7	5	16.7	10	0	11.62	4972200	4849300	3367700	6017500	5393800	4482200	2059800	2024	4972200	4849300	3367700	6017500	5393800	4482200	FALSE	FALSE	FALSE	FALSE	FALSE	FALSE	5297833.33333334	4396400	0.174139844617092	0.267546241124462	1.20503897127953	23210
ARID1A;ARID1A variant protein	15	11	6	29	0	21.243	10381000	11727000	11133000	15026000	13652000	13740000	980500	2544	10381000	11727000	11133000	15026000	13652000	13740000	FALSE	FALSE	FALSE	FALSE	FALSE	FALSE	14139333.3333333	11080333.3333333	0.0130965593784684	0.098569617292433	1.27607472699377	8289
ANXA6	17	30	50.5	115	0	90.921	156490000	156600000	139070000	116060000	124700000	123660000	20213000	636	156490000	156600000	139070000	116060000	124700000	123660000	FALSE	FALSE	FALSE	FALSE	FALSE	FALSE	121473333.333333	150720000	0.0214576396596374	0.113858305611715	0.80595364472753	309
ACADM;DKFZp686M24262	14	12	31.2	36	0	29.181	33026000	34580000	27846000	27868000	33793000	35793000	10643000	942	33026000	34580000	27846000	27868000	33793000	35793000	FALSE	FALSE	FALSE	FALSE	FALSE	FALSE	32484666.6666667	31817333.3333333	0.851424343322235	0.581781927854976	1.02097389263714	34
ACTN4	23	34	60.8	370	0	323.31	582920000	627430000	617680000	532920000	527470000	563690000	66569000	268	582920000	627430000	617679999.999999	532920000	527470000	563690000.000001	FALSE	FALSE	FALSE	FALSE	FALSE	FALSE	541360000	609343333.333333	0.0931927487976323	0.197299866553787	0.888431809105978	81
CLPTM1	7	5	7.8	12	0	13.992	6051000	5745100	7080100	6172200	6133600	6345000	1475700	2271	6051000	5745100.00000001	7080100.00000001	6172200.00000001	6133600	6345000	FALSE	FALSE	FALSE	FALSE	FALSE	FALSE	6216933.33333334	6292066.66666667	0.922012578616352	0.600890390714342	0.988059037306237	1209
RCC1	10	11	42.5	52	0	62.475	31464000	30854000	33771000	35896000	30392000	32365000	11970000	884	31464000	30854000	33771000	35896000	30392000	32365000	FALSE	FALSE	FALSE	FALSE	FALSE	FALSE	32884333.3333333	32029666.6666667	0.75338512763596	0.55546251139275	1.02668359541675	1104
ETFA	10	11	47.1	46	0	36.247	46349000	40147000	36156000	52420000	45302000	46947000	13728000	806	46349000	40147000	36156000	52420000	45302000	46947000	FALSE	FALSE	FALSE	FALSE	FALSE	FALSE	48223000	40884000	0.101775804661487	0.205261118307154	1.17950787594169	2108
ATP2A2	27	29	33	102	0	94.15	108120000	109060000	114170000	101860000	98535000	107060000	14546000	778	108120000	109060000	114170000	101860000	98535000	107060000	FALSE	FALSE	FALSE	FALSE	FALSE	FALSE	102485000	110450000	0.266333703292638	0.329333788148714	0.927885921231326	488
ACADSB	3	3	9.5	8	0	5.9823	2558300	2321100	2197100	2455600	0	2008400	633270	2810	2558300	2321100	2197100	2455600	1109830.31794161	2008400	FALSE	FALSE	FALSE	FALSE	TRUE	FALSE	1857943.43931387	2358833.33333333	0.143914169441361	0.24598698106909	0.787653545953735	36
CRK	6	6	26	27	0	22.131	12025000	12744000	10285000	12583000	12686000	13031000	4042300	1548	12025000	12744000	10285000	12583000	12686000	13031000	FALSE	FALSE	FALSE	FALSE	FALSE	FALSE	12766666.6666667	11684666.6666667	0.293747687754347	0.342757952525637	1.09259998858903	1398
LAMB3	3	3	5.7	14	0	12.696	4544300	0	3749900	6109700	2781800	5319100	359670	3089	4544300	1306175.31932096	3749900	6109700	2781800	5319100	FALSE	TRUE	FALSE	FALSE	FALSE	FALSE	4736866.66666667	3200125.10644032	0.154273029966704	0.256871379599347	1.48021296327873	3914
HEXA	12	3	6.6	6	0	4.6071	3621500	3442100	0	3638100	3757200	3351100	900910	2609	3621500	3442100	1224111.32909248	3638100	3757200	3351100	FALSE	FALSE	TRUE	FALSE	FALSE	FALSE	3582133.33333333	2762570.44303083	0.167591564927858	0.261911321042992	1.29667	3073
GDI1	7	13	49.9	61	0	74.565	52645000	46434000	45406000	51406000	58866000	63243000	13183000	835	52644999.9999999	46434000	45406000	51406000	58866000.0000001	63243000.0000001	FALSE	FALSE	FALSE	FALSE	FALSE	FALSE	57838333.3333334	48161666.6666667	0.070440251572327	0.169326526776824	1.20092051077967	2664
LGALS3BP	16	4	8	7	0	9.17	4305900	0	0	3871100	3695200	4188600	908910	2605	4305900	764015.964964257	1072620.01880088	3871100	3695200	4188600	FALSE	TRUE	TRUE	FALSE	FALSE	FALSE	3918300	2047511.99458838	0.0273399926008139	0.12192152861184	1.91368842300126	3959
HSD17B10	5	12	72.4	72	0	66.312	44017000	41895000	37970000	35001000	39695000	36661000	17557000	692	44017000	41895000	37970000	35001000	39695000	36661000	FALSE	FALSE	FALSE	FALSE	FALSE	FALSE	37119000	41294000	0.211616722160562	0.294760487718897	0.898895723349639	3028
PCK2	15	11	21.2	28	0	29.117	10524000	8718100	8080100	14647000	13736000	14429000	1970400	2059	10524000	8718100	8080100	14647000	13736000	14429000	FALSE	FALSE	FALSE	FALSE	FALSE	FALSE	14270666.6666667	9107400	0.00440251572327044	0.0886920183981367	1.56693092064329	5106
PSMD12	4	14	35.1	66	0	71.773	63675000	64414000	52119000	51783000	62280000	56321000	14804000	767	63674999.9999999	64414000	52119000	51783000	62280000.0000001	56321000.0000001	FALSE	FALSE	FALSE	FALSE	FALSE	FALSE	56794666.6666667	60069333.3333333	0.577654458009619	0.487434492350265	0.945485217082483	5718
NPM1	14	17	53.4	84	0	271.77	1.203e+09	944700000	977580000	1143200000	945470000	1015800000	537300000	25	1.203e+09	944699999.999999	977580000	1143200000	945469999.999999	1015800000	FALSE	FALSE	FALSE	FALSE	FALSE	FALSE	1034823333.33333	1041760000	0.968960414354421	0.612404870737975	0.993341396610864	4869
RBMS1	23	3	10.8	12	0	13.457	9821900	0	10597000	11971000	11883000	11971000	5340800	1349	9821900.00000001	1423462.64516033	10597000	11971000	11883000	11971000	FALSE	TRUE	FALSE	FALSE	FALSE	FALSE	11941666.6666667	7280787.54838678	0.0773584905660377	0.177686723152514	1.64016139563262	5937
MCM7	11	29	46.9	116	0	135.81	148330000	154690000	146900000	140510000	133420000	137460000	23632000	571	148330000	154690000	146900000	140510000	133420000	137460000	FALSE	FALSE	FALSE	FALSE	FALSE	FALSE	137130000	149973333.333333	0.162745098039216	0.26018473730841	0.914362553342817	4176
PPP3CA;PPP3CB;PPP3CC	24	3	7.5	11	0	8.8348	4353500	4114600	3203900	3211000	4452400	4386700	1550100	2233	4353500	4114600	3203900	3211000	4452400	4386700	FALSE	FALSE	FALSE	FALSE	FALSE	FALSE	4016700	3890666.66666667	0.816648168701443	0.572218830231182	1.03239376285127	5532
TPM3;DKFZp686J1372	25	11	83.9	230	0	264.22	1559300000	1492100000	1.658e+09	1583800000	1532400000	1743200000	624260000	20	1559300000	1492100000	1.658e+09	1583800000	1532400000	1743200000	FALSE	FALSE	FALSE	FALSE	FALSE	FALSE	1619800000	1569800000	0.682685904550499	0.528168744750112	1.03185119123455	7170
HSD17B4	23	15	28.1	48	0	82.438	26744000	28693000	28679000	26786000	29654000	26624000	4283900	1505	26744000	28693000	28679000	26786000	29654000	26624000	FALSE	FALSE	FALSE	FALSE	FALSE	FALSE	27688000	28038666.6666667	0.851276359600444	0.581781927854976	0.987493461410432	3295
PMM2	18	8	34.1	12	0	18.981	10333000	9080900	9344800	10187000	11307000	10027000	3964400	1559	10333000	9080900	9344799.99999999	10187000	11307000	10027000	FALSE	FALSE	FALSE	FALSE	FALSE	FALSE	10507000	9586233.33333333	0.265223825379208	0.328688560499021	1.0960509341521	5373
CNBP	11	1	55.9	56	0	53.982	116410000	113230000	1.2e+08	145320000	101890000	130660000	63269000	282	116410000	113230000	1.2e+08	145320000	101890000	130660000	FALSE	FALSE	FALSE	FALSE	FALSE	FALSE	125956666.666667	116546666.666667	0.539585645578986	0.47196318817262	1.08074018990962	7555
HGS	8	4	17.6	14	0	9.3164	5321000	5544500	5059600	6195200	5659500	5730300	2188600	1985	5321000	5544500	5059600	6195200	5659500	5730300	FALSE	FALSE	FALSE	FALSE	FALSE	FALSE	5861666.66666667	5308366.66666667	0.181613022567518	0.272204321381882	1.10423168457341	9146
YARS	4	31	63.6	144	0	96.231	147390000	155580000	167390000	170970000	163560000	187150000	27944000	511	147390000	155580000	167390000	170970000	163560000	187150000	FALSE	FALSE	FALSE	FALSE	FALSE	FALSE	173893333.333333	156786666.666667	0.214354421013688	0.296306716288642	1.10910791733991	8565
MCM3;HCC5	11	31	41	138	0	172.77	163540000	162550000	167290000	163220000	170770000	159610000	20349000	632	163540000	162550000	167290000	163220000	170770000	159610000	FALSE	FALSE	FALSE	FALSE	FALSE	FALSE	164533333.333333	164460000	0.998039215686275	0.619918209964713	1.00044590376586	4172
SRRM1	10	7	11.4	27	0	25.733	17343000	20439000	21124000	17592000	19431000	18361000	2930700	1778	17343000	20439000	21124000	17592000	19431000	18361000	FALSE	FALSE	FALSE	FALSE	FALSE	FALSE	18461333.3333333	19635333.3333333	0.500221975582686	0.454114869831428	0.940209825824194	10250
DKFZp686E2459;RBM10	9	4	4.7	10	0	7.1717	3980300	3304900	4058900	4388200	4086200	4823800	654350	2788	3980300	3304900	4058900	4388199.99999999	4086200	4823800	FALSE	FALSE	FALSE	FALSE	FALSE	FALSE	4432733.33333333	3781366.66666667	0.111135775064743	0.214587678925054	1.17225694413836	8241
MPDU1;HBEBP2BPA	25	3	33.7	3	0	8.1847	6010500	6735400	0	0	0	6479500	8942700	1043	6010500	6735400.00000001	929058.861295515	1911767.46824525	2851924.31042035	6479500.00000001	FALSE	FALSE	TRUE	TRUE	TRUE	FALSE	3747730.59288854	4558319.62043184	0.963928967813541	0.611067529012048	0.822173718597971	9526
GFPT2	8	13	27.9	54	0	66.451	36029000	35970000	33655000	24485000	24101000	21479000	4595400	1459	36029000	35970000	33655000	24485000	24101000	21479000	FALSE	FALSE	FALSE	FALSE	FALSE	FALSE	23355000	35218000	0.00344062153163152	0.0886920183981367	0.663155204724857	9945
CLINT1	6	6	11.7	21	0	15.132	9502200	9259000	9439700	10552000	8580500	8806200	2695000	1833	9502200.00000001	9259000.00000001	9439700.00000001	10552000	8580500.00000001	8806200.00000001	FALSE	FALSE	FALSE	FALSE	FALSE	FALSE	9312900.00000001	9400300.00000001	0.872844987051424	0.587089648157957	0.990702424390711	9685
DPM1	6	4	23.5	11	0	19.156	0	3183600	2441400	2700500	4922100	3207700	1162800	2445	1576799.29291866	3183600	2441400	2700500	4922100	3207700	TRUE	FALSE	FALSE	FALSE	FALSE	FALSE	3610100	2400599.76430622	0.0638179800221976	0.161398456308696	1.5038325228876	8813
RBM14	13	17	33.2	96	0	77.864	76686000	80247000	95013000	91451000	88041000	94572000	23816000	568	76686000	80247000	95012999.9999999	91451000.0000001	88041000	94572000	FALSE	FALSE	FALSE	FALSE	FALSE	FALSE	91354666.6666667	83982000	0.324972253052164	0.361099504869501	1.08778865312408	100526737
RNF40	18	4	5.1	8	0	8.557	0	3844700	4609900	4048700	4471400	4302600	534540	2897	2064927.59028032	3844700	4609900	4048700	4471400	4302600	TRUE	FALSE	FALSE	FALSE	FALSE	FALSE	4274233.33333334	3506509.1967601	0.204587495375509	0.290204049556616	1.21894257037243	9810
NONO	10	22	48.6	130	0	88.007	267650000	258790000	288260000	302220000	274420000	246140000	81671000	226	267650000	258790000	288260000	302220000	274420000	246140000	FALSE	FALSE	FALSE	FALSE	FALSE	FALSE	274260000	271566666.666667	0.929485756566778	0.60184126952332	1.00991776113907	4841
SRSF10	13	5	33.1	17	0	16.988	11380000	14103000	11784000	9089400	9971100	9372400	7436800	1148	11380000	14103000	11784000	9089400.00000001	9971100	9372400.00000001	FALSE	FALSE	FALSE	FALSE	FALSE	FALSE	9477633.33333334	12422333.3333333	0.0190529041805401	0.109669520589446	0.762951136394129	10772
SURF1	5	3	13.9	6	0	5.3396	2149600	1671200	1533300	1292600	0	0	773710	2700	2149600	1671200	1533300	1292600	1637863.6406654	1665193.95079684	FALSE	FALSE	FALSE	FALSE	TRUE	TRUE	1531885.86382075	1784700	0.245209027007029	0.31748908657236	0.858343622917435	6834
SLC39A14	13	3	8.1	7	0	7.107	4219400	3880000	3882900	4107400	3151400	3597300	1702100	2165	4219400	3880000	3882900	4107400	3151400	3597300	FALSE	FALSE	FALSE	FALSE	FALSE	FALSE	3618700	3994100	0.289234184239734	0.341772469337409	0.90601136676598	23516
PQBP1	12	2	9.3	4	0.0015635	3.0641	7764900	8513000	8134100	7829200	7509000	7353400	4484300	1477	7764900	8513000.00000001	8134100	7829200	7509000.00000001	7353400.00000001	FALSE	FALSE	FALSE	FALSE	FALSE	FALSE	7563866.66666667	8137333.33333334	0.290825009248983	0.342205304743771	0.929526462395543	10084
MRPS28	14	4	22.1	13	0	10.001	7947500	6552400	7198800	6318200	6674000	5850500	4219500	1519	7947500	6552399.99999999	7198800	6318200.00000001	6674000	5850500.00000001	FALSE	FALSE	FALSE	FALSE	FALSE	FALSE	6280900	7232900	0.130225675175731	0.233614187434866	0.868379211657842	28957
DAZAP1;DAZAP1/MEF2D fusion	7	5	20.7	34	0	36.952	30011000	28541000	27899000	25775000	23397000	23321000	16845000	708	30011000	28541000	27899000	25775000	23397000	23321000	FALSE	FALSE	FALSE	FALSE	FALSE	FALSE	24164333.3333333	28817000	0.0345541990381058	0.13108361581941	0.838544377739991	26528
ETHE1	8	6	29.2	30	0	18.498	20184000	17534000	13924000	12880000	12494000	12023000	6349800	1240	20184000	17534000	13924000	12880000	12494000	12023000	FALSE	FALSE	FALSE	FALSE	FALSE	FALSE	12465666.6666667	17214000	0.0236403995560488	0.11769925320521	0.724158630572015	23474
RDH11	11	6	26.7	18	0	20.127	15905000	17795000	14156000	14351000	14371000	13760000	6375300	1236	15905000	17795000	14156000	14351000	14371000	13760000	FALSE	FALSE	FALSE	FALSE	FALSE	FALSE	14160666.6666667	15952000	0.208583055863855	0.292723773436517	0.887704781009696	51109
LSM1	4	3	30.1	7	0	10.262	5445300	7524700	5802700	5728800	6445900	6130700	6557900	1221	5445300	7524700	5802700	5728800	6445900	6130700	FALSE	FALSE	FALSE	FALSE	FALSE	FALSE	6101800	6257566.66666667	0.87906030336663	0.589290091828772	0.975107469889786	27257
FOSL1	7	2	9.6	6	0.0016067	3.3508	2971700	2150700	0	3244900	3334100	3236000	2281400	1959	2971700	2150700	977920.446275613	3244900	3334100	3236000	FALSE	FALSE	TRUE	FALSE	FALSE	FALSE	3271666.66666667	2033440.14875854	0.0383647798742138	0.136868877045173	1.60893187274978	8061
TAP1;TAP1*0102N	15	4	7.2	13	0	10.734	2448200	2601600	2504200	2019900	2190100	2304900	451890	2989	2448200	2601600	2504200	2019900	2190100	2304900	FALSE	FALSE	FALSE	FALSE	FALSE	FALSE	2171633.33333333	2518000	0.0621901590825009	0.159202623079022	0.862443738416732	6890
DCTN4	12	6	13.8	15	0	13.251	4496500	4756900	4760100	5502900	4681500	5210900	1393300	2311	4496500	4756900	4760100	5502900	4681500	5210900	FALSE	FALSE	FALSE	FALSE	FALSE	FALSE	5131766.66666667	4671166.66666667	0.252645209027007	0.321256503635178	1.09860491668748	51164
PAK1IP1	2	6	18.9	14	0	11.271	6285400	5554700	6602700	8171100	7372500	7475100	2103200	2009	6285400	5554700.00000001	6602700	8171100	7372500	7475100	FALSE	FALSE	FALSE	FALSE	FALSE	FALSE	7672900	6147600	0.0270070292267851	0.121246603185892	1.24811308478105	55003
BAAT	11	3	11.2	17	0	20.896	4349100	4945600	5509600	7794600	6939600	6189200	1426800	2289	4349100	4945600	5509600	7794600	6939600	6189200	FALSE	FALSE	FALSE	FALSE	FALSE	FALSE	6974466.66666666	4934766.66666667	0.0116907140214576	0.0952757885499911	1.41333261282195	26608
VPS28	6	3	15.2	5	0	18.288	0	3310200	0	0	4003300	3999900	1687300	2171	906641.574501728	3310200	883875.839719328	980502.199134519	4003300	3999900	TRUE	FALSE	TRUE	TRUE	FALSE	FALSE	2994567.39971151	1700239.13807368	0.175952645209027	0.268697305556535	1.76126247929115	51160
COPS4	8	10	30.3	45	0	37.435	26448000	25399000	24044000	22097000	23858000	24537000	5959100	1281	26448000	25399000	24044000	22097000	23858000	24537000	FALSE	FALSE	FALSE	FALSE	FALSE	FALSE	23497333.3333333	25297000	0.316870144284129	0.355393908972819	0.928858494419628	51138
AP3B1	14	14	14	35	0	30.1	23770000	21947000	20150000	19793000	21414000	17991000	2377600	1939	23770000	21947000	20150000	19793000	21414000	17991000	FALSE	FALSE	FALSE	FALSE	FALSE	FALSE	19732666.6666667	21955666.6666667	0.242656307806141	0.315984341982314	0.898750512396192	8546
HEL162;STRBP	4	3	9.1	9	0	4.9493	0	15002000	16683000	18347000	19261000	15779000	2481200	1904	688647.00360551	15002000	16683000	18347000	19261000	15779000	TRUE	FALSE	FALSE	FALSE	FALSE	FALSE	17795666.6666667	10791215.6678685	0.0951905290418054	0.199183351578047	1.64908822271566	55342
ABCF3	4	5	8.2	9	0	9.1032	3399200	3604500	3529200	3428700	3361300	3584500	652700	2794	3399200	3604500	3529200	3428700	3361300	3584500	FALSE	FALSE	FALSE	FALSE	FALSE	FALSE	3458166.66666667	3510966.66666667	0.804698483166852	0.569229954397926	0.984961406640146	55324
SEC63	6	7	10.4	20	0	17.505	9214000	8520600	7843800	8196300	8879400	9693100	1441200	2286	9213999.99999999	8520600	7843799.99999999	8196300	8879400.00000001	9693099.99999999	FALSE	FALSE	FALSE	FALSE	FALSE	FALSE	8922933.33333333	8526133.33333333	0.596781354051054	0.493907539564909	1.04653926750696	11231
ELAC2	18	11	17.5	17	0	25.305	6756500	6709700	8294900	3676000	5330200	4523800	873540	2631	6756500	6709700	8294900	3676000	5330199.99999999	4523800	FALSE	FALSE	FALSE	FALSE	FALSE	FALSE	4510000	7253700	0.00710321864594895	0.0892009469033537	0.621751657774653	60528
MCMBP	4	1	20.3	27	0	29.303	11342000	12169000	12611000	8750700	8990800	9601000	2187200	1987	11342000	12169000	12611000	8750700.00000001	8990800.00000001	9601000.00000001	FALSE	FALSE	FALSE	FALSE	FALSE	FALSE	9114166.66666667	12040666.6666667	0.00773214946355901	0.0894132929348408	0.756948673938321	79892
SUMF2;DKFZP566I1024	25	4	18.4	16	0	10.876	6215500	6697900	6212900	5476100	8029000	6786100	2946700	1772	6215500	6697899.99999999	6212900	5476100	8029000	6786100	FALSE	FALSE	FALSE	FALSE	FALSE	FALSE	6763733.33333333	6375433.33333333	0.67055123936367	0.52444626915182	1.06090566392873	25870
HNRNPLL;HNRPLL	15	7	19.4	24	0	19.901	7455000	8870200	7314700	7022400	7190500	5974000	1618000	2199	7455000	8870199.99999999	7314699.99999999	7022400	7190500.00000001	5974000	FALSE	FALSE	FALSE	FALSE	FALSE	FALSE	6728966.66666667	7879966.66666666	0.125157232704403	0.228195763327618	0.853933392273234	92906
PYCR2;P5CR2	13	7	32.8	39	0	34.561	25065000	27614000	26481000	25280000	24586000	24990000	10209000	969	25065000	27614000	26481000	25280000	24586000	24990000	FALSE	FALSE	FALSE	FALSE	FALSE	FALSE	24952000	26386666.6666666	0.401368849426563	0.400560045605224	0.945629105608894	29920
HM13	8	3	12.2	19	0	17.734	7425000	6980500	6408400	7528400	7902600	7879900	2879200	1789	7425000.00000001	6980499.99999999	6408400	7528400	7902600.00000001	7879900	FALSE	FALSE	FALSE	FALSE	FALSE	FALSE	7770300	6937966.66666667	0.143544210136885	0.24598698106909	1.11996790606278	81502
DNAJC19	6	4	42.2	12	0	29.424	10087000	7892500	10280000	12650000	10948000	11334000	7240900	1162	10087000	7892500	10280000	12650000	10948000	11334000	FALSE	FALSE	FALSE	FALSE	FALSE	FALSE	11644000	9419833.33333333	0.0573806881243063	0.157884984833965	1.23611528866399	131118
VKORC1	10	2	26.1	6	0	4.0125	5892500	0	5288200	5568100	5244200	4662500	6005400	1275	5892500	649754.794142386	5288200	5568100	5244199.99999999	4662500	FALSE	TRUE	FALSE	FALSE	FALSE	FALSE	5158266.66666666	3943484.9313808	0.191009988901221	0.280944852498424	1.30804776902254	79001
PROCR	2	2	12.2	5	0	5.0359	4893300	7112100	4999000	4779300	4862500	5264500	3403300	1662	4893300	7112100	4999000	4779300	4862500	5264500	FALSE	FALSE	FALSE	FALSE	FALSE	FALSE	4968766.66666667	5668133.33333333	0.337402885682575	0.365230658387518	0.876614288066619	10544
SCYL2	6	3	5.7	10	0	5.7444	1822100	1700000	1522600	1982700	1953200	1877700	332940	3116	1822100	1700000	1522600	1982700	1953200	1877700	FALSE	FALSE	FALSE	FALSE	FALSE	FALSE	1937866.66666667	1681566.66666667	0.0910099889012209	0.195642998342889	1.15241738854639	55681
GATAD2B	7	5	12	17	0	18.216	6552500	7275600	8794300	8529100	7610000	7988200	1759100	2144	6552500	7275599.99999999	8794300.00000001	8529100.00000001	7610000	7988200	FALSE	FALSE	FALSE	FALSE	FALSE	FALSE	8042433.33333333	7540800	0.48534961154273	0.446088301046217	1.06652256170875	57459
PSMA5	4	6	33.6	43	0	62.795	64320000	64813000	64545000	67225000	75187000	77643000	39297000	401	64320000	64813000	64545000.0000001	67225000	75186999.9999999	77643000	FALSE	FALSE	FALSE	FALSE	FALSE	FALSE	73351666.6666667	64559333.3333334	0.106844247132815	0.211234186754023	1.13618996478691	5686
PSMB8;PSM8	7	3	10.3	10	0	5.1119	10900000	10295000	9119800	8639400	8467700	6361200	3352200	1670	10900000	10295000	9119799.99999999	8639400	8467699.99999999	6361200.00000001	FALSE	FALSE	FALSE	FALSE	FALSE	FALSE	7822766.66666667	10104933.3333333	0.0423233444321125	0.139362135805893	0.774153218889783	5696
FLOT1	22	7	26.3	25	0	17.395	8555400	8734200	7765500	7154300	7316600	7150500	2214200	1979	8555400	8734200	7765500	7154300	7316600	7150499.99999999	FALSE	FALSE	FALSE	FALSE	FALSE	FALSE	7207133.33333333	8351700	0.0574916759156493	0.157884984833965	0.862954049275397	10211
LYPLA2	6	6	40.2	20	0	39.208	42646000	35948000	36960000	43251000	38715000	41287000	29174000	488	42646000	35948000	36960000	43251000	38715000	41287000	FALSE	FALSE	FALSE	FALSE	FALSE	FALSE	41084333.3333334	38518000	0.433666296707362	0.418144068577111	1.06662685843848	11313
LRWD1	6	4	7.4	11	0	9.4321	5264500	4340700	4909700	4312000	4717800	4958200	964060	2562	5264500	4340700	4909700	4312000	4717800	4958199.99999999	FALSE	FALSE	FALSE	FALSE	FALSE	FALSE	4662666.66666667	4838300	0.682907880133185	0.528168744750112	0.963699370991188	222229
ADK	6	8	22.3	15	0	18.289	17074000	21942000	21530000	17297000	17985000	19654000	5833500	1295	17074000	21942000	21530000	17297000	17985000	19654000	FALSE	FALSE	FALSE	FALSE	FALSE	FALSE	18312000	20182000	0.361339252682205	0.378910403492959	0.907343177088495	132
METAP2	12	6	16.3	19	0	13.91	10571000	8758200	15642000	11203000	11091000	12721000	3154000	1723	10571000	8758199.99999999	15642000	11203000	11091000	12721000	FALSE	FALSE	FALSE	FALSE	FALSE	FALSE	11671666.6666667	11657066.6666667	0.841990381058084	0.578848858395738	1.0012524591664	10988
AP1G1	17	14	18.3	49	0	45.6	37506000	41481000	35022000	41855000	47506000	44036000	7328000	1155	37506000	41481000	35022000	41855000	47506000	44036000	FALSE	FALSE	FALSE	FALSE	FALSE	FALSE	44465666.6666667	38003000	0.0802071772105068	0.181250485349286	1.17005674990571	164
AP2B1;DKFZp781K0743	22	11	26.1	92	0	86.714	91242000	89925000	91629000	104280000	96530000	94881000	13868000	798	91242000	89925000	91629000	104280000	96530000.0000001	94881000.0000001	FALSE	FALSE	FALSE	FALSE	FALSE	FALSE	98563666.6666667	90932000	0.23999260081391	0.313646934457239	1.08392718368305	163
BUB3	6	11	36.8	59	0	38.039	82742000	84140000	85396000	85890000	80921000	85793000	35539000	428	82741999.9999999	84140000.0000001	85395999.9999999	85890000.0000001	80921000.0000001	85793000.0000001	FALSE	FALSE	FALSE	FALSE	FALSE	FALSE	84201333.3333334	84092666.6666666	0.986903440621532	0.618292266217229	1.00129222524358	9184
BLVRA	3	5	22.6	15	0	17.608	7674700	6195400	5603000	6710800	6522400	7293200	2665300	1842	7674700.00000001	6195400.00000001	5603000	6710800.00000001	6522400	7293200	FALSE	FALSE	FALSE	FALSE	FALSE	FALSE	6842133.33333334	6491033.33333334	0.564261931187569	0.482013027576172	1.05409000107841	644
COMT	10	6	28.8	31	0	21.857	37410000	38843000	37532000	38160000	38055000	34485000	15609000	749	37410000	38843000	37532000	38160000	38055000	34485000	FALSE	FALSE	FALSE	FALSE	FALSE	FALSE	36900000	37928333.3333334	0.674398816130226	0.524820563581439	0.972887463198136	1312
DUSP23	2	3	20.7	9	0	6.6055	2900100	2691500	2875900	4137000	2701300	3708300	1647300	2184	2900100	2691500	2875900	4137000	2701300	3708300	FALSE	FALSE	FALSE	FALSE	FALSE	FALSE	3515533.33333333	2822500	0.117906030336663	0.222634724905082	1.24553882491881	54935
ESD	5	9	46.8	29	0	55.048	31176000	27389000	29604000	31804000	32104000	32402000	13622000	813	31176000	27389000	29604000	31804000	32104000	32402000	FALSE	FALSE	FALSE	FALSE	FALSE	FALSE	32103333.3333333	29389666.6666667	0.22142064372919	0.301109795384417	1.09233404030895	2098
GLRX3	2	14	47.2	49	0	148.65	59444000	60455000	52952000	62225000	63167000	62156000	20801000	623	59444000.0000001	60455000	52952000.0000001	62225000	63166999.9999999	62156000	FALSE	FALSE	FALSE	FALSE	FALSE	FALSE	62516000	57617000.0000001	0.267147613762486	0.329853715712525	1.0850269885624	10539
GPD2	9	16	27.6	45	0	53.648	28841000	30592000	25986000	25650000	26810000	25155000	4118900	1539	28841000	30592000	25986000	25650000	26810000	25155000	FALSE	FALSE	FALSE	FALSE	FALSE	FALSE	25871666.6666667	28473000	0.245320014798372	0.31748908657236	0.908638593287208	2820
GMPS	6	30	50.5	136	0	130.98	156040000	155630000	145910000	138110000	142890000	132290000	22014000	596	156040000	155630000	145910000	138110000	142890000	132290000	FALSE	FALSE	FALSE	FALSE	FALSE	FALSE	137763333.333333	152526666.666667	0.145246022937477	0.247250893881994	0.903208182175795	8833
HIBCH	8	5	12.4	4	0	11.603	7604700	7696800	0	0	0	5466600	1559700	2226	7604700	7696800.00000001	1682538.6351304	2146062.41070978	1024146.39771034	5466600.00000001	FALSE	FALSE	TRUE	TRUE	TRUE	FALSE	2878936.26947337	5661346.21171013	0.140769515353311	0.2445970153679	0.508525033059889	26275
HPRT1	4	8	45.4	63	0	33.147	65738000	68336000	63200000	60459000	65037000	66246000	31524000	466	65738000	68336000	63200000.0000001	60459000	65036999.9999999	66246000	FALSE	FALSE	FALSE	FALSE	FALSE	FALSE	63914000	65758000	0.672364039955605	0.524820563581439	0.971957784604154	3251
ITGA3	10	8	7.1	29	0	21.805	22828000	20015000	18835000	17224000	20185000	18447000	3225500	1699	22828000	20015000	18835000	17224000	20185000	18447000	FALSE	FALSE	FALSE	FALSE	FALSE	FALSE	18618666.6666667	20559333.3333333	0.291416944136145	0.342661353150722	0.905606537176952	3675
LRRC40	2	5	10.8	8	0	8.9539	3043100	2349300	3108300	2193700	2133200	1449500	409240	3030	3043100	2349300	3108300	2193700	2133200	1449500	FALSE	FALSE	FALSE	FALSE	FALSE	FALSE	1925466.66666667	2833566.66666667	0.0230484646688864	0.11711106013149	0.679520510075641	55631
PLIN3	8	19	64.7	100	0	223.5	275320000	280110000	223960000	225860000	239480000	266720000	63355000	281	275320000	280110000	223960000	225860000	239480000	266720000	FALSE	FALSE	FALSE	FALSE	FALSE	FALSE	244020000	259796666.666667	0.540732519422863	0.472473402421683	0.939273021208894	10226
MAT2B	10	6	20.7	16	0	23.915	22756000	18982000	19830000	21323000	20001000	19051000	6709500	1208	22756000	18982000	19830000	21323000	20001000	19051000	FALSE	FALSE	FALSE	FALSE	FALSE	FALSE	20125000	20522666.6666667	0.83196448390677	0.575193207022709	0.980623050935551	27430
MAT2A	9	12	32.7	69	0	47.447	141250000	147790000	152060000	135580000	145230000	143720000	50846000	332	141250000	147790000	152060000	135580000	145230000	143720000	FALSE	FALSE	FALSE	FALSE	FALSE	FALSE	141510000	147033333.333333	0.559230484646689	0.480669531814696	0.96243482203582	4144
OAT	4	13	35.8	57	0	75.126	53937000	55802000	47294000	30854000	30454000	32396000	13475000	821	53937000	55802000	47294000	30854000	30454000	32396000	FALSE	FALSE	FALSE	FALSE	FALSE	FALSE	31234666.6666667	52344333.3333333	0.00244173140954495	0.0886920183981367	0.596715340087753	4942
OSBPL11	10	3	5.1	9	0	8.3636	2777900	3561900	3021400	2416900	3332300	2639900	496800	2943	2777900	3561900	3021400	2416900	3332300	2639900	FALSE	FALSE	FALSE	FALSE	FALSE	FALSE	2796366.66666667	3120400	0.34236034036256	0.368219840527014	0.896156475665514	114885
PXN	17	9	18.7	27	0	33.494	25352000	27227000	23380000	23009000	20292000	25592000	5356200	1348	25352000	27227000	23380000	23009000	20292000	25592000	FALSE	FALSE	FALSE	FALSE	FALSE	FALSE	22964333.3333333	25319666.6666667	0.301405845357011	0.346390705252406	0.906976131860608	5829
PEPD	8	7	16.8	19	0	21.82	11785000	9766400	9761700	15312000	15853000	14455000	3297800	1679	11785000	9766399.99999999	9761700.00000001	15312000	15853000	14455000	FALSE	FALSE	FALSE	FALSE	FALSE	FALSE	15206666.6666667	10437700	0.00551239363669996	0.0886920183981367	1.45689823109178	5184
PSMC5	12	15	48.8	73	0	128.04	75290000	80564000	88039000	72623000	90478000	86476000	21623000	604	75290000	80564000	88038999.9999999	72622999.9999999	90478000.0000001	86475999.9999999	FALSE	FALSE	FALSE	FALSE	FALSE	FALSE	83192333.3333333	81297666.6666667	0.823640399556049	0.575193207022709	1.02330530191518	5705
PSMB2	5	8	35.8	25	0	51.822	64065000	58224000	55719000	75622000	70670000	67561000	40677000	387	64065000.0000001	58224000	55719000	75622000.0000001	70670000.0000001	67561000	FALSE	FALSE	FALSE	FALSE	FALSE	FALSE	71284333.3333334	59336000	0.0416944136145024	0.138841903135502	1.20136735427621	5690
PPP2R2A	27	9	26.6	31	0	60.527	23318000	20578000	23464000	23852000	22809000	25345000	6096700	1263	23318000	20578000	23464000	23852000	22809000	25345000	FALSE	FALSE	FALSE	FALSE	FALSE	FALSE	24002000	22453333.3333334	0.395634480207177	0.396997283875948	1.06897268408551	5520
PSMF1	6	2	17.5	8	0	16.551	3962600	4784600	4037800	0	0	3855800	3859900	1575	3962600	4784600	4037800	1052153.05174224	859127.293511627	3855800	FALSE	FALSE	FALSE	TRUE	TRUE	FALSE	1922360.11508462	4261666.66666667	0.0138364779874214	0.098569617292433	0.451081763414459	9491
DARS	11	28	64.3	135	0	101.1	161810000	163980000	170630000	171300000	167990000	166590000	28372000	504	161810000	163980000	170630000	171300000	167990000	166590000	FALSE	FALSE	FALSE	FALSE	FALSE	FALSE	168626666.666667	165473333.333333	0.740436551979282	0.5508257633355	1.01905644414004	1615
ACAT1	6	16	48	59	0	95.445	93552000	99022000	82515000	97848000	98282000	81656000	25407000	548	93552000	99022000	82515000	97847999.9999999	98281999.9999999	81656000	FALSE	FALSE	FALSE	FALSE	FALSE	FALSE	92595333.3333333	91696333.3333334	0.922752497225305	0.600890390714342	1.00980409976408	38
MPST	7	4	21.7	9	0	21.468	7945400	7451100	6016600	6537600	3470100	8543300	3545600	1635	7945400.00000001	7451100.00000001	6016600.00000001	6537600.00000001	3470100	8543299.99999999	FALSE	FALSE	FALSE	FALSE	FALSE	FALSE	6183666.66666667	7137700.00000001	0.341250462449131	0.367733764143402	0.86633882996857	4357
TXNDC17	5	3	26.8	22	0	11.509	35493000	33979000	29696000	31194000	34578000	35219000	26081000	536	35493000	33979000	29696000	31194000	34578000	35219000	FALSE	FALSE	FALSE	FALSE	FALSE	FALSE	33663666.6666667	33056000	0.815871254162042	0.571939380362416	1.01838294611165	84817
USP5	8	12	17.4	30	0	73.663	37879000	32993000	28981000	31173000	32773000	30287000	5214100	1367	37879000	32993000	28981000	31173000	32773000	30287000	FALSE	FALSE	FALSE	FALSE	FALSE	FALSE	31411000	33284333.3333333	0.576137624861265	0.486916421266712	0.943717264378636	8078
UCHL3	4	5	27	16	0	17.082	9153300	8898300	7226000	8738400	8255400	9304100	4521400	1475	9153300	8898299.99999999	7226000	8738400	8255399.99999999	9304100.00000001	FALSE	FALSE	FALSE	FALSE	FALSE	FALSE	8765966.66666667	8425866.66666666	0.641065482796892	0.51252743068408	1.04036380036079	7347
CPT2	8	3	4.9	8	0	5.8929	3949800	3394800	3087000	3200100	3231000	2938300	603500	2829	3949800	3394800	3087000	3200100	3231000	2938300	FALSE	FALSE	FALSE	FALSE	FALSE	FALSE	3123133.33333334	3477200	0.283203847576767	0.33798130336069	0.898174776640209	1376
LTA4H	9	18	35.4	76	0	69.841	66052000	60795000	60667000	62697000	64188000	64568000	11307000	914	66052000	60795000.0000001	60667000.0000001	62697000	64188000	64568000	FALSE	FALSE	FALSE	FALSE	FALSE	FALSE	63817666.6666667	62504666.6666667	0.737809840917499	0.550078713654621	1.02100643151978	4048
MCCC2	9	6	11	12	0	11.177	2573400	3046200	2016200	0	0	1916000	433510	3007	2573400	3046200	2016200	2739225.51517181	735788.159597159	1916000	FALSE	FALSE	FALSE	TRUE	TRUE	FALSE	1797004.55825632	2545266.66666666	0.119348871624121	0.224097344235765	0.70601818732405	64087
PPME1	5	4	11.7	10	0	18.063	5283900	4788000	3808300	4227700	4361700	4383500	1649600	2183	5283899.99999999	4788000	3808300	4227700	4361700	4383500	FALSE	FALSE	FALSE	FALSE	FALSE	FALSE	4324300	4626733.33333333	0.572660007399186	0.485690978293601	0.934633506721806	51400
PSMA3	8	11	38.8	47	0	51.688	153320000	148860000	116160000	164990000	146990000	162630000	71649000	259	153320000	148860000	116160000	164990000	146990000	162630000	FALSE	FALSE	FALSE	FALSE	FALSE	FALSE	158203333.333333	139446666.666667	0.219163891971883	0.299254361412222	1.1345078166085	5684
PSMA6	13	11	51.2	84	0	46.94	146310000	129420000	125720000	137230000	154310000	145920000	50905000	331	146310000	129420000	125720000	137230000	154310000	145920000	FALSE	FALSE	FALSE	FALSE	FALSE	FALSE	145820000	133816666.666667	0.297706252312246	0.344410077666437	1.08969983808693	5687
PSMB1	4	7	40.7	37	0	52.301	43674000	48428000	46077000	52652000	49413000	47087000	21254000	612	43674000	48428000	46077000	52652000	49412999.9999999	47087000.0000001	FALSE	FALSE	FALSE	FALSE	FALSE	FALSE	49717333.3333333	46059666.6666666	0.31165371809101	0.351660309794282	1.07941148799745	5689
PSMB4	3	5	26.1	30	0	17.872	32454000	32320000	30719000	28599000	33966000	30926000	17572000	690	32454000	32320000	30719000	28599000	33966000	30926000	FALSE	FALSE	FALSE	FALSE	FALSE	FALSE	31163666.6666666	31831000	0.762301146873844	0.557729945825084	0.979035112521337	5692
SND1	7	13	48	167	0	162.07	253970000	260650000	260110000	256230000	256640000	246940000	30653000	474	253970000	260650000	260110000	256230000	256640000	246940000	FALSE	FALSE	FALSE	FALSE	FALSE	FALSE	253270000	258243333.333333	0.7283388827229	0.545686569115432	0.980741677745795	27044
SRRM2;KIAA0324	17	18	8.3	70	0	73.708	43522000	47779000	52797000	50084000	50275000	51055000	2603000	1855	43522000	47779000.0000001	52797000	50084000	50275000	51055000	FALSE	FALSE	FALSE	FALSE	FALSE	FALSE	50471333.3333334	48032666.6666667	0.514317425083241	0.459938556338431	1.05077100306736	23524
STAMBP	4	4	9.7	5	0	6.9916	2392000	2398700	2665700	3088400	3583800	2825900	762860	2710	2392000	2398700	2665700	3088400	3583800	2825900	FALSE	FALSE	FALSE	FALSE	FALSE	FALSE	3166033.33333333	2485466.66666667	0.0316685164631891	0.125830267342484	1.27381846467464	10617
TALDO1	7	15	41.8	78	0	73.956	209170000	222310000	204010000	220350000	214810000	224370000	79993000	232	209170000	222310000	204010000	220350000	214810000	224370000	FALSE	FALSE	FALSE	FALSE	FALSE	FALSE	219843333.333333	211830000	0.559378468368479	0.480669531814696	1.0378290767754	6888
ATP6V1B2	13	11	28.6	39	0	50.147	19710000	19068000	19752000	23208000	24288000	24057000	5411500	1340	19710000	19068000	19752000	23208000	24288000	24057000	FALSE	FALSE	FALSE	FALSE	FALSE	FALSE	23851000	19510000	0.0106548279689234	0.0945266983863434	1.22250128139416	526
GOT1;GIG18	5	18	54.2	100	0	92.311	74862000	78542000	86422000	132840000	139090000	131810000	29871000	484	74862000	78542000.0000001	86421999.9999999	132840000	139090000	131810000	FALSE	FALSE	FALSE	FALSE	FALSE	FALSE	134580000	79942000	0.00199778024417314	0.0886920183981367	1.68347051612419	2805
PSMC2	7	25	57.3	131	0	120.97	167860000	173830000	171800000	179650000	173900000	192740000	39550000	399	167860000	173830000	171800000	179650000	173900000	192740000	FALSE	FALSE	FALSE	FALSE	FALSE	FALSE	182096666.666667	171163333.333333	0.367702552719201	0.382813349939765	1.06387660908684	5701
HSPA13	5	3	8.1	10	0	8.25	3459400	3465900	3015800	5533500	4907100	5439200	1164300	2443	3459400	3465900	3015800	5533500	4907099.99999999	5439200	FALSE	FALSE	FALSE	FALSE	FALSE	FALSE	5293266.66666666	3313700	0.00314465408805031	0.0886920183981367	1.59738861896571	6782
AK2	13	11	54.7	79	0	55.841	87057000	82618000	74311000	62821000	66727000	66397000	33256000	446	87057000.0000001	82618000	74310999.9999999	62821000	66727000.0000001	66397000	FALSE	FALSE	FALSE	FALSE	FALSE	FALSE	65315000	81328666.6666667	0.0227894931557529	0.116501273849632	0.803099358159894	204
RANBP1	13	6	35.3	36	0	29.002	105700000	108370000	109830000	96537000	90287000	106320000	81333000	227	105700000	108370000	109830000	96537000.0000001	90287000	106320000	FALSE	FALSE	FALSE	FALSE	FALSE	FALSE	97714666.6666667	107966666.666667	0.203477617462079	0.289382783705011	0.905044766903365	5902
CALD1	17	4	12.9	13	0	9.0477	6415500	6882600	6927600	3534100	3988800	4258400	1811400	2122	6415499.99999999	6882600	6927600.00000001	3534100	3988800	4258400	FALSE	FALSE	FALSE	FALSE	FALSE	FALSE	3927100	6741900	0.002330743618202	0.0886920183981367	0.582491582491582	800
ST13;ST13P5;ST13P4	14	7	24.8	58	0	47.758	97735000	93018000	95425000	98959000	94918000	102510000	60711000	293	97734999.9999999	93018000.0000001	95425000.0000001	98959000.0000001	94917999.9999999	102510000	FALSE	FALSE	FALSE	FALSE	FALSE	FALSE	98795666.6666666	95392666.6666667	0.580392156862745	0.487940237595554	1.03567360174437	6767
UAP1	4	16	39.4	104	0	87.791	192450000	188080000	207520000	191920000	203980000	204920000	41461000	378	192450000	188080000	207520000	191920000	203980000	204920000	FALSE	FALSE	FALSE	FALSE	FALSE	FALSE	200273333.333333	196016666.666667	0.747058823529412	0.552499799596104	1.02171584048975	6675
TSTA3	11	8	28.7	22	0	17.818	21669000	17875000	20841000	19310000	20810000	22864000	7978400	1115	21669000	17875000	20841000	19310000	20810000	22864000	FALSE	FALSE	FALSE	FALSE	FALSE	FALSE	20994666.6666667	20128333.3333333	0.634628190899001	0.510360905318716	1.04304049018796	7264
HSPA4L	8	7	17.4	21	0	17.467	4906100	5765400	5500600	4606100	5805900	5515300	654590	2786	4906100.00000001	5765399.99999999	5500600.00000001	4606100	5805900	5515299.99999999	FALSE	FALSE	FALSE	FALSE	FALSE	FALSE	5309100	5390700	0.851239363669996	0.581781927854976	0.984862819299905	22824
DYNC1I2	37	11	19.8	43	0	34.719	28449000	28558000	32735000	37887000	28500000	36018000	9581800	1002	28449000	28558000	32735000	37887000	28500000	36018000	FALSE	FALSE	FALSE	FALSE	FALSE	FALSE	34135000	29914000	0.247058823529412	0.317676255546805	1.14110449956542	1781
KIF2C	9	3	6.2	7	0	8.6249	2143900	2691100	3946700	2144600	2050200	1742200	508480	2927	2143900	2691100	3946700	2144600	2050200	1742200	FALSE	FALSE	FALSE	FALSE	FALSE	FALSE	1979000	2927233.33333333	0.0432482426933037	0.14080921836689	0.676064998804332	11004
PSMD14	6	5	21.6	29	0	22.954	28285000	32064000	26114000	29846000	31223000	32919000	12611000	856	28285000	32064000	26114000	29846000	31223000	32919000	FALSE	FALSE	FALSE	FALSE	FALSE	FALSE	31329333.3333333	28821000	0.327118017018128	0.361447544849628	1.08703144697732	10213
PTMS	6	3	22.5	26	0	17.981	76331000	63778000	59276000	89811000	101680000	88407000	164090000	127	76331000	63778000.0000001	59275999.9999999	89811000	101680000	88406999.9999999	FALSE	FALSE	FALSE	FALSE	FALSE	FALSE	93299333.3333333	66461666.6666667	0.0100998890122087	0.0932155827503028	1.40380670561978	5763
RAB7A	9	15	69.6	119	0	160.51	181270000	176850000	168530000	185220000	189160000	188460000	81745000	225	181270000	176850000	168530000	185220000	189160000	188460000	FALSE	FALSE	FALSE	FALSE	FALSE	FALSE	187613333.333333	175550000	0.288457269700333	0.34151063550523	1.06871736447356	7879
FTO	16	3	7.6	9	0	9.7033	3698100	3748400	3116500	2962700	2699500	3185000	788500	2692	3698100	3748400	3116500	2962700	2699500	3185000	FALSE	FALSE	FALSE	FALSE	FALSE	FALSE	2949066.66666667	3521000	0.0772475027746948	0.177675183078034	0.837565085676418	79068
ADSL	26	10	26	38	0	31.462	45473000	41168000	44219000	39190000	38727000	41181000	10456000	955	45473000	41168000	44219000	39190000	38727000	41181000	FALSE	FALSE	FALSE	FALSE	FALSE	FALSE	39699333.3333333	43620000	0.193155752867185	0.28255341417427	0.910117683020021	158
HEL-S-5;ACY1;ABHD14A-ACY1	20	8	23.6	23	0	18.742	13830000	15094000	11936000	16806000	18590000	18740000	4297600	1504	13830000	15094000	11936000	16806000	18590000	18740000	FALSE	FALSE	FALSE	FALSE	FALSE	FALSE	18045333.3333333	13620000	0.0162782093969663	0.104177802133804	1.32491434165443	95
HEL-S-130P;CTSD	16	7	34.6	63	0	61.333	70216000	67012000	58035000	75434000	91129000	75016000	25301000	550	70216000	67012000	58035000	75434000	91129000	75016000	FALSE	FALSE	FALSE	FALSE	FALSE	FALSE	80526333.3333333	65087666.6666667	0.0523862375138735	0.153258360251388	1.23719803547011	1509
UBE3A	14	10	14.8	26	0	22.015	7854700	6257700	6976400	6278800	6437700	6345900	1086500	2480	7854700	6257699.99999999	6976400	6278800	6437700	6345900.00000001	FALSE	FALSE	FALSE	FALSE	FALSE	FALSE	6354133.33333334	7029600	0.277543470218276	0.335766709893157	0.903911080763249	7337
UROD	8	4	23.7	14	0	23.878	6604500	6434600	5221600	5689900	5410200	6002300	3399700	1663	6604500	6434600	5221600	5689900	5410200	6002300	FALSE	FALSE	FALSE	FALSE	FALSE	FALSE	5700800	6086900	0.518128005919349	0.460643800187492	0.936568696709327	7389
DPYSL2	25	7	19.9	32	0	27.592	28203000	26783000	25863000	24910000	21391000	23854000	4469800	1479	28203000	26783000	25863000	24910000	21391000	23854000	FALSE	FALSE	FALSE	FALSE	FALSE	FALSE	23385000	26949666.6666666	0.0873843877173511	0.190778140253484	0.867728728864922	1808
VDAC1	5	13	58.3	85	0	58.029	194870000	192190000	189420000	207270000	219830000	238490000	75438000	245	194870000	192190000	189420000	207270000	219830000	238490000	FALSE	FALSE	FALSE	FALSE	FALSE	FALSE	221863333.333333	192160000	0.0705142434332224	0.169326526776824	1.15457604773799	7416
GALNT2	7	3	6	12	0	6.6348	3610500	4102800	3295500	3531700	3859800	3268600	741380	2722	3610500	4102800	3295500	3531700	3859800	3268600	FALSE	FALSE	FALSE	FALSE	FALSE	FALSE	3553366.66666667	3669600	0.741768405475398	0.5508257633355	0.968325339728218	2590
MLLT4	16	6	4.4	7	0	12.508	4734200	4462700	6077500	4941800	5996500	5130400	384730	3049	4734200	4462700	6077499.99999999	4941800.00000001	5996500.00000001	5130399.99999999	FALSE	FALSE	FALSE	FALSE	FALSE	FALSE	5356233.33333333	5091466.66666666	0.611949685534591	0.502089305401984	1.05200204263343	4301
NFKB2	5	12	16	18	0	20.65	22228000	19034000	21460000	25321000	24750000	25385000	3777600	1591	22228000	19034000	21460000	25321000	24750000	25385000	FALSE	FALSE	FALSE	FALSE	FALSE	FALSE	25152000	20907333.3333333	0.0355160932297447	0.132043946748107	1.20302286279136	4791
TLN1	3	98	53.1	615	0	323.31	956020000	924190000	905590000	1008200000	973780000	973780000	44616000	357	956019999.999999	924190000	905590000	1008200000	973779999.999999	973779999.999999	FALSE	FALSE	FALSE	FALSE	FALSE	FALSE	985253333.333333	928600000	0.328523862375139	0.361447544849628	1.06100940483882	7094
HBA2;HBA1	32	10	90.8	36	0	94.002	697460	1178700000	1625000	1784900	2016600	717840	204400000	101	697460.000000001	1178700000	1625000	1784900	2016600	717840	FALSE	FALSE	FALSE	FALSE	FALSE	FALSE	1506446.66666667	393674153.333333	0.161339252682205	0.259871804902729	0.0038266334071242	3039
ABCF1	11	13	19.3	42	0	48.391	25092000	23465000	30032000	28601000	25929000	27126000	4620100	1455	25092000	23465000	30032000	28601000	25929000	27126000	FALSE	FALSE	FALSE	FALSE	FALSE	FALSE	27218666.6666667	26196333.3333333	0.640584535701073	0.51252743068408	1.03902581786255	23
DBP2;DHX16	10	4	5.3	17	0	11.63	5813500	6556000	5466100	5214000	5905300	5399700	806750	2680	5813500	6556000.00000001	5466100	5214000	5905299.99999999	5399700	FALSE	FALSE	FALSE	FALSE	FALSE	FALSE	5506333.33333333	5945200	0.38645948945616	0.392325851989082	0.926181345174818	8449
MRPS18B	5	2	16.5	7	0	6.2367	5206300	5439500	7691600	5903100	5651600	6055900	4677500	1447	5206300	5439499.99999999	7691600	5903100.00000001	5651600	6055900	FALSE	FALSE	FALSE	FALSE	FALSE	FALSE	5870200	6112466.66666666	0.830928597854236	0.575193207022709	0.960365155365538	28973
NELF-E;NELFE;RDBP	13	2	6.9	7	0	5.7629	1702500	2058900	2592400	2209800	2071300	2154000	707630	2745	1702500	2058900	2592400	2209800	2071300	2154000	FALSE	FALSE	FALSE	FALSE	FALSE	FALSE	2145033.33333333	2117933.33333333	0.81590825009249	0.571939380362416	1.0127954924612	7936
C6orf11;WDR46	12	3	8.8	6	0	6.7778	0	3101700	4183900	0	3937500	4563300	810770	2677	1276008.97719903	3101700	4183900	1561123.07765626	3937500	4563300	TRUE	FALSE	FALSE	TRUE	FALSE	FALSE	3353974.35921875	2853869.65906634	0.589678135405105	0.490757263204359	1.17523740040602	9277
PRRC2A	20	2	1.4	7	0	4.0198	2378300	2243800	2413900	1884400	2672600	2318200	135680	3351	2378300	2243800	2413900	1884400	2672600	2318200	FALSE	FALSE	FALSE	FALSE	FALSE	FALSE	2291733.33333333	2345333.33333333	0.75715871254162	0.555882141675795	0.977146105741899	7916
	4	0	28.5	64	0	46.982	106810000	126420000	119270000	139630000	132330000	149650000	24414000	559	106810000	126420000	119270000	139630000	132330000	149650000	FALSE	FALSE	FALSE	FALSE	FALSE	FALSE	140536666.666667	117500000	0.0528301886792453	0.153258360251388	1.19605673758865	NA
ME2	15	9	19.6	28	0	32.49	19428000	19466000	17210000	17875000	20689000	19524000	3760700	1595	19428000	19466000	17210000	17875000	20689000	19524000	FALSE	FALSE	FALSE	FALSE	FALSE	FALSE	19362666.6666667	18701333.3333333	0.668923418423973	0.524367138616073	1.03536289747612	4200
POLR2B	8	17	16.5	44	0	39.296	27078000	27932000	28909000	22506000	22844000	25121000	2809900	1802	27078000	27932000	28909000	22506000	22844000	25121000	FALSE	FALSE	FALSE	FALSE	FALSE	FALSE	23490333.3333333	27973000	0.0352571217166112	0.131648120565147	0.839750235345988	5431
TCEA1	17	13	47.5	56	0	59.683	51746000	50858000	48046000	67487000	62004000	64226000	21600000	605	51746000	50858000	48046000	67487000	62003999.9999999	64226000	FALSE	FALSE	FALSE	FALSE	FALSE	FALSE	64572333.3333333	50216666.6666667	0.00843507214206437	0.0909819471968555	1.28587454364421	6917
BCLAF1	12	7	11.3	25	0	17.594	47589000	59366000	51805000	50210000	46328000	53889000	12121000	877	47589000	59366000	51804999.9999999	50210000	46328000	53889000	FALSE	FALSE	FALSE	FALSE	FALSE	FALSE	50142333.3333334	52920000	0.575804661487236	0.486916421266712	0.947511967750063	9774
DDX17	10	22	43.5	109	0	170.42	115450000	112570000	132390000	140950000	143840000	140050000	22042000	595	115450000	112570000	132390000	140950000	143840000	140050000	FALSE	FALSE	FALSE	FALSE	FALSE	FALSE	141613333.333333	120136666.666667	0.0536810950795413	0.154391242845748	1.17876862462196	10521
GCSH	6	2	30	4	0	5.1375	3879900	3971900	3313400	3062400	3259100	3083100	7283300	1159	3879900	3971900	3313400	3062400	3259100	3083100	FALSE	FALSE	FALSE	FALSE	FALSE	FALSE	3134866.66666667	3721733.33333333	0.0634850166481687	0.161323718090422	0.842313617310931	2653
C11orf54	29	5	7	20	0	12.094	4346700	4350700	4350400	5068000	5194700	5823100	793830	2686	4346700	4350700	4350400	5068000.00000001	5194700	5823100.00000001	FALSE	FALSE	FALSE	FALSE	FALSE	FALSE	5361933.33333334	4349266.66666667	0.0221975582685905	0.115589712700692	1.23283618694339	28970
SMN2;SMN1	19	2	13.2	9	0	9.0375	11592000	10903000	12716000	7713400	8790300	7737400	12559000	861	11592000	10903000	12716000	7713400	8790299.99999999	7737400	FALSE	FALSE	FALSE	FALSE	FALSE	FALSE	8080366.66666666	11737000	0.00532741398446171	0.0886920183981367	0.688452472238789	6606
SLC29A1	4	3	7.7	7	0	5.9884	3319400	4610300	4745600	3178800	3476400	3077100	1632100	2195	3319400	4610300	4745600	3178800	3476400	3077100	FALSE	FALSE	FALSE	FALSE	FALSE	FALSE	3244100	4225100	0.0535331113577506	0.154391242845748	0.7678161463634	2030
HCFC1	8	19	11.3	60	0	77.22	43546000	39927000	47528000	42347000	38483000	37778000	3475000	1648	43546000	39927000	47528000	42347000	38483000	37778000	FALSE	FALSE	FALSE	FALSE	FALSE	FALSE	39536000	43667000	0.258157602663707	0.324573726353369	0.905397668720086	3054
RPS27A;HEL112	6	3	51.7	54	0	48.98	1.3e+08	146040000	175150000	136770000	132280000	136090000	148580000	144.5	1.3e+08	146040000	175150000	136770000	132280000	136090000	FALSE	FALSE	FALSE	FALSE	FALSE	FALSE	135046666.666667	150396666.666667	0.320051794302627	0.357765829636362	0.89793656774308	6233
PHGDH;HEL-S-113;PGDH3	23	18	41.8	88	0	88.453	113890000	117090000	130630000	141120000	131460000	144790000	33645000	443	113890000	117090000	130630000	141120000	131460000	144790000	FALSE	FALSE	FALSE	FALSE	FALSE	FALSE	139123333.333333	120536666.666667	0.0840917499075102	0.18504112918616	1.15419927546251	26227
PPT1	12	5	25.9	13	0	17.207	9726200	9409700	6847400	6904900	7558500	7157900	4178600	1525	9726200.00000001	9409700	6847400	6904900	7558500	7157900	FALSE	FALSE	FALSE	FALSE	FALSE	FALSE	7207100	8661100	0.152682204957455	0.255114401468546	0.832122940504093	5538
RFT1	3	2	3.6	8	0	5.305	4432600	4040200	3466800	3290600	2937300	3271100	1129800	2460	4432600.00000001	4040200	3466800	3290600	2937300	3271100	FALSE	FALSE	FALSE	FALSE	FALSE	FALSE	3166333.33333333	3979866.66666667	0.0399926008139105	0.13741358735069	0.795587791885825	91869
HLA-B;HLA;B-1510;HLA-Bw62.1;HLA-Bw62.3;HLA-B*1513;HLA-B*3512;B-3501;HLA-Bw62.4;HLA-Bw62.5;HLA-B35;HLA-B15;HLA-B*1522;HLA-B*15MD;HLA-C;DKFZp686N10220;HLA-B1501V2;HLA-B*15UL;HLA-B*15IL;HLA-B*5603	3837	0	29	11	0	14.584	24070000	20293000	23969000	19560000	22202000	19564000	8040000	1104	24070000	20293000	23969000	19560000	22202000	19564000	FALSE	FALSE	FALSE	FALSE	FALSE	FALSE	20442000	22777333.3333333	0.246429892711802	0.317676255546805	0.897471170169174	NA
	1	2	3.6	43	0	52.693	441270000	390720000	458330000	407670000	377690000	387620000	67626000	265	441270000	390720000	458330000	407670000	377690000	387620000	FALSE	FALSE	FALSE	FALSE	FALSE	FALSE	390993333.333333	430106666.666667	0.252460229374769	0.321256503635178	0.909061318122636	NA
	1	2	3.2	13	0.0006592	3.6333	35537000	34664000	38097000	36561000	36614000	37909000	11070000	926	35537000	34664000	38097000	36561000	36614000	37909000	FALSE	FALSE	FALSE	FALSE	FALSE	FALSE	37028000	36099333.3333334	0.687384387717351	0.53022075232457	1.02572531348686	NA
	1	2	4.3	9	0.00066007	3.6407	27565000	2762100	0	23758000	22205000	2049500	3718000	1601	27565000	2762100	2052743.63015829	23758000	22205000	2049500	FALSE	FALSE	TRUE	FALSE	FALSE	FALSE	16004166.6666667	10793281.2100528	0.371365149833518	0.384138629056994	1.4827897425447	NA
ROCK2	8	2	2.9	7	0	6.905	4308700	5190500	3519900	3668400	3363800	3568600	323710	3130	4308700	5190500	3519900	3668400	3363800	3568600	FALSE	FALSE	FALSE	FALSE	FALSE	FALSE	3533600	4339700	0.111357750647429	0.214587678925054	0.814249832937761	9475
GOLGA2	7	3	4.2	17	0	12.746	4370200	3733200	4031400	3605700	4737900	5038100	593990	2838	4370200	3733200	4031400	3605700	4737900	5038100	FALSE	FALSE	FALSE	FALSE	FALSE	FALSE	4460566.66666667	4044933.33333333	0.431520532741398	0.417034358961536	1.10275406269572	2801
HARS2	13	4	19.5	10	0	7.0944	3323100	3105500	2282700	2310100	2273700	2654600	765830	2705	3323100	3105500	2282700	2310100	2273700	2654600	FALSE	FALSE	FALSE	FALSE	FALSE	FALSE	2412800	2903766.66666667	0.167850536440991	0.261911321042992	0.830920758095806	23438
OPA1	25	13	18.9	34	0	31.766	19699000	18875000	13058000	16773000	13760000	13603000	2025000	2040	19699000	18875000	13058000	16773000	13760000	13603000	FALSE	FALSE	FALSE	FALSE	FALSE	FALSE	14712000	17210666.6666667	0.288605253422124	0.34151063550523	0.854818717074681	4976
HEL-S-64p;GSS	16	12	28	37	0	36.005	44785000	44301000	38361000	53710000	54301000	51957000	11393000	911	44785000	44301000	38361000	53710000	54301000	51957000	FALSE	FALSE	FALSE	FALSE	FALSE	FALSE	53322666.6666667	42482333.3333333	0.0196078431372549	0.109893155667484	1.25517273847168	2937
CCDC9	6	3	5.1	7	0	5.5675	0	3228500	2548400	2590500	0	3247800	715300	2741	1119513.81908356	3228500	2548400	2590500	771026.512029127	3247800	TRUE	FALSE	FALSE	FALSE	TRUE	FALSE	2203108.83734304	2298804.60636119	0.743951165371809	0.551469729979976	0.958371508064087	26093
CTCF;CTCFL	16	2	2.7	3	0.00065125	3.4576	0	1318700	0	0	1590500	1435200	260660	3199	971014.68883208	1318700	1904942.58881137	969844.008526175	1590500	1435200	TRUE	FALSE	TRUE	TRUE	FALSE	FALSE	1331848.00284206	1398219.09254782	0.862116167221606	0.584300079608379	0.952531695454954	10664
POLR1C	11	5	23.5	13	0	16.664	10846000	10933000	11591000	10428000	9832600	11057000	4549300	1468	10846000	10933000	11591000	10428000	9832599.99999999	11057000	FALSE	FALSE	FALSE	FALSE	FALSE	FALSE	10439200	11123333.3333333	0.375064742878283	0.386060179424795	0.938495654779741	9533
RDX	23	11	31.7	34	0	50.551	52004000	43218000	44378000	49791000	46108000	43584000	9291900	1019	52004000.0000001	43218000	44378000	49790999.9999999	46108000	43584000	FALSE	FALSE	FALSE	FALSE	FALSE	FALSE	46494333.3333333	46533333.3333334	0.990381058083611	0.619036692537681	0.999161891117478	5962
ERCC3	12	4	5.8	4	0	6.7018	0	3176500	3497200	3134000	0	0	494840	2946	1021580.08356598	3176500	3497200	3134000	612119.770358108	2033994.06950426	TRUE	FALSE	FALSE	FALSE	TRUE	TRUE	1926704.61328746	2565093.36118866	0.39149093599704	0.395204544867738	0.751124556493581	2071
SUCLA2;DKFZp686D0880	21	6	17.1	22	0	21.14	14643000	16928000	15175000	14192000	15040000	16610000	4250800	1512	14643000	16928000	15175000	14192000	15040000	16610000	FALSE	FALSE	FALSE	FALSE	FALSE	FALSE	15280666.6666667	15582000	0.812097669256382	0.571635698682826	0.980661446968725	8803
PRPS1	7	1	30.2	30	0	31.48	22881000	23321000	25062000	22644000	21007000	22950000	8638200	1068	22881000	23321000	25062000	22644000	21007000	22950000	FALSE	FALSE	FALSE	FALSE	FALSE	FALSE	22200333.3333333	23754666.6666667	0.347058823529412	0.370894162460326	0.934567242927706	5631
RPS14	4	10	43.3	70	0	99.814	148770000	160300000	1.82e+08	160310000	143570000	138580000	246680000	74	148770000	160300000	1.82e+08	160310000	143570000	138580000	FALSE	FALSE	FALSE	FALSE	FALSE	FALSE	147486666.666667	163690000	0.272660007399186	0.333145984699085	0.901012075671493	6208
CSNK2A1;CSNK2A3	28	9	28.7	45	0	47.278	29762000	33557000	38973000	32250000	34324000	35055000	11842000	893	29762000	33557000	38973000	32250000	34324000	35055000	FALSE	FALSE	FALSE	FALSE	FALSE	FALSE	33876333.3333333	34097333.3333333	0.991453940066593	0.619153174943761	0.993518554725687	283106
CCNH	6	2	8.8	3	0	4.982	0	1882900	0	0	1483000	1471200	613030	2821	924233.427218222	1882900	979658.956185994	811600	1483000	1471200	TRUE	FALSE	TRUE	TRUE	FALSE	FALSE	1255266.82577173	1262264.12780141	0.952904180540141	0.608913009445002	0.994456546870376	902
MICAL2	14	6	3.5	9	0	12.765	5004700	4744900	4819000	0	0	4174200	262680	3195	5004700	4744900	4819000	693596.58357179	2158474.99983029	4174200	FALSE	FALSE	FALSE	TRUE	TRUE	FALSE	2342090.52780069	4856200	0.0243803181650019	0.117828321661748	0.482288729418206	9645
SEC23B	10	10	21.4	17	0	27.086	11378000	12147000	12628000	11580000	12196000	13419000	2100800	2011.5	11378000	12147000	12628000	11580000	12196000	13419000	FALSE	FALSE	FALSE	FALSE	FALSE	FALSE	12398333.3333333	12051000	0.723788383277839	0.544466785439643	1.02882195115205	10483
TPP1	15	6	23.4	19	0	11.95	14258000	13840000	11769000	12530000	12766000	13752000	5565500	1330	14258000	13840000	11769000	12530000	12766000	13752000	FALSE	FALSE	FALSE	FALSE	FALSE	FALSE	13016000	13289000	0.830003699593045	0.575193207022709	0.979456693505908	1200
FAM208B	2	1	0.4	20	0.0044616	2.5951	42143000	33771000	34039000	38603000	31636000	24404000	1733600	2149	42143000	33771000	34039000	38603000	31636000	24404000	FALSE	FALSE	FALSE	FALSE	FALSE	FALSE	31547666.6666667	36651000	0.249426563078061	0.319014087789265	0.86075868780297	54906
CD59	6	3	29.6	14	0	7.0738	32949000	35487000	29940000	46262000	34938000	42105000	46191000	352	32949000	35487000	29940000	46262000	34938000	42104999.9999999	FALSE	FALSE	FALSE	FALSE	FALSE	FALSE	41101666.6666667	32792000	0.0547169811320755	0.155240309072623	1.2534053021062	966
ARHGAP4;C1	17	6	8.2	16	0	17.894	4553800	3996900	5001700	4124200	4829400	4630200	686130	2756	4553800	3996900	5001700	4124200	4829400	4630200	FALSE	FALSE	FALSE	FALSE	FALSE	FALSE	4527933.33333333	4517466.66666666	0.962745098039216	0.611037048117567	1.00231693279419	393
ATOX1	5	2	45	8	0	10.15	0	7758800	7743500	4007500	5229600	4960400	12081000	880	1748524.81244719	7758800.00000001	7743499.99999999	4007500	5229600	4960400	TRUE	FALSE	FALSE	FALSE	FALSE	FALSE	4732500	5750274.93748239	0.991860895301517	0.619176708610564	0.823004126142184	475
DBN1	10	16	26.9	51	0	49.636	49411000	48519000	43360000	49576000	39179000	49386000	9931500	984	49411000	48519000	43360000	49576000	39179000	49386000	FALSE	FALSE	FALSE	FALSE	FALSE	FALSE	46047000	47096666.6666667	0.783018867924528	0.565431322651353	0.977712506192937	1627
SEC62;TLOC1	7	4	42.4	7	0	6.3519	8748500	8899300	9540800	9881300	10012000	9340600	9943100	982	8748500.00000001	8899300	9540799.99999999	9881300	10012000	9340600.00000001	FALSE	FALSE	FALSE	FALSE	FALSE	FALSE	9744633.33333334	9062866.66666667	0.296263411024787	0.343865396530424	1.07522638164525	7095
CD3EAP	5	2	6.6	3	0	4.3768	2861300	2870400	3310400	2602200	2444900	2352100	1084300	2481	2861300	2870400	3310400	2602200	2444900	2352100	FALSE	FALSE	FALSE	FALSE	FALSE	FALSE	2466400	3014033.33333333	0.0357380688124306	0.132575262960824	0.818305482133575	10849
ESF1	5	3	5.4	6	0	7.535	1990500	2138300	2119600	0	0	3223200	512920	2921.5	1990500	2138300	2119600	727284.580545222	1857213.18360248	3223200	FALSE	FALSE	FALSE	TRUE	TRUE	FALSE	1935899.2547159	2082800	0.420532741398446	0.411132265364684	0.929469586477771	51575
UBE2V2;UBE2V1	8	3	46.2	37	0	21.564	55956000	58845000	56169000	67516000	66659000	65216000	38837000	409	55956000	58845000.0000001	56169000	67516000	66659000	65215999.9999999	FALSE	FALSE	FALSE	FALSE	FALSE	FALSE	66463666.6666666	56990000	0.0302626711061783	0.125262111310457	1.16623384219454	7336
SMU1	3	12	25.3	45	0	34.8	38042000	44254000	39498000	33201000	33711000	34054000	8973100	1039	38042000	44254000	39498000	33201000	33711000	34054000	FALSE	FALSE	FALSE	FALSE	FALSE	FALSE	33655333.3333333	40598000	0.0349981502034776	0.131648120565147	0.828989933822685	55234
WDR57;SNRNP40	5	9	33.9	26	0	25.753	11755000	13902000	11905000	11836000	11659000	14035000	4935400	1402	11755000	13902000	11905000	11836000	11659000	14035000	FALSE	FALSE	FALSE	FALSE	FALSE	FALSE	12510000	12520666.6666667	0.987125416204218	0.618292266217229	0.999148075182365	9410
KIAA1598	7	2	4.4	6	0	3.9452	2035900	0	0	2498200	0	2534800	649990	2796	2035900	1044739.84744435	2137395.81397973	2498200	1136899.79360875	2534800	FALSE	TRUE	TRUE	FALSE	TRUE	FALSE	2056633.26453625	1739345.22047469	0.540140584535701	0.472202256993823	1.18241809637708	57698
RSL1D1	10	15	31.4	59	0	43.789	63106000	58990000	66922000	68577000	76297000	68703000	19032000	653	63105999.9999999	58989999.9999999	66922000	68577000	76297000	68703000	FALSE	FALSE	FALSE	FALSE	FALSE	FALSE	71192333.3333333	63006000	0.135442101368849	0.23855393574844	1.12992942471087	26156
MRPL1	3	4	15.6	6	0	9.7623	4539900	0	4286200	4594000	4761800	0	1721200	2160	4539900	1385100.20779472	4286200	4594000	4761800	1886701.87650906	FALSE	TRUE	FALSE	FALSE	FALSE	TRUE	3747500.62550302	3403733.40259824	0.661931187569367	0.521148190342046	1.10099710589624	65008
CROCC	6	2	1.3	10	0.0012874	3.3613	0	21880000	28711000	25957000	0	25010000	2162300	1995	2129180.0914839	21880000	28711000	25957000	1428908.33386863	25010000	TRUE	FALSE	FALSE	FALSE	TRUE	FALSE	17465302.7779562	17573393.363828	0.873584905660377	0.587089648157957	0.993849191010871	9696
ILVBL	5	4	8.2	13	0	14.352	12310000	9649100	7786400	11631000	11407000	10877000	3119900	1730	12310000	9649100.00000001	7786400	11631000	11407000	10877000	FALSE	FALSE	FALSE	FALSE	FALSE	FALSE	11305000	9915166.66666667	0.253533111357751	0.321568190830036	1.14017246306164	10994
QRICH1	4	4	10.1	5	0	6.3631	6172900	7461500	6505900	6513600	0	6306700	2523200	1882	6172900	7461500	6505900	6513600	1060886.92880861	6306700	FALSE	FALSE	FALSE	FALSE	TRUE	FALSE	4627062.30960287	6713433.33333333	0.124676285608583	0.228195763327618	0.689224437014772	54870
PRNP	17	2	12.3	11	0	6.1073	4582100	5078900	5025900	4890700	5051500	5182700	3904000	1568	4582100	5078900	5025900	4890700	5051500	5182700	FALSE	FALSE	FALSE	FALSE	FALSE	FALSE	5041633.33333333	4895633.33333333	0.658490566037736	0.519618821423752	1.02982249487639	5621
RBM34	5	2	6.4	8	0	4.105	0	0	1809100	2123900	1476200	1783300	323820	3129	1977293.29049794	1235381.61171409	1809100	2123900	1476200	1783300	TRUE	TRUE	FALSE	FALSE	FALSE	FALSE	1794466.66666667	1673924.96740401	0.59826119126896	0.494888012329131	1.07201141126988	23029
RPS6	6	11	34.5	55	0	115.69	295680000	298940000	374810000	311040000	292530000	329280000	247370000	73	295680000	298940000	374810000	311040000	292530000	329280000	FALSE	FALSE	FALSE	FALSE	FALSE	FALSE	310950000	323143333.333333	0.726193118756937	0.545108632728128	0.962266486492062	6194
RPL5	9	1	47.8	139	0	154.47	403230000	410350000	466500000	389880000	358800000	375650000	230950000	84	403230000	410350000	466500000	389880000	358800000	375650000	FALSE	FALSE	FALSE	FALSE	FALSE	FALSE	374776666.666666	426693333.333333	0.12156862745098	0.227247399277035	0.878327917005187	6125
ATP1B1	7	3	27.7	10	0	7.5794	4787200	4483700	5447600	5101000	4940700	4600500	5120900	1380	4787200	4483700	5447599.99999999	5101000	4940700	4600500	FALSE	FALSE	FALSE	FALSE	FALSE	FALSE	4880733.33333333	4906166.66666667	0.972992970773215	0.612737464342869	0.994816047830961	481
DDX1	7	19	31.9	72	0	61.582	61717000	64424000	63510000	68575000	65246000	66426000	10484000	952	61717000	64424000.0000001	63509999.9999999	68575000	65245999.9999999	66426000	FALSE	FALSE	FALSE	FALSE	FALSE	FALSE	66749000	63217000	0.368109507954125	0.382813349939765	1.05587104734486	1653
TES	11	5	13.8	8	0	9.2614	3359300	3615500	3790600	4858300	6327000	5790800	1107200	2469	3359300	3615500	3790600	4858300	6327000	5790800	FALSE	FALSE	FALSE	FALSE	FALSE	FALSE	5658700	3588466.66666667	0.004661487236404	0.0886920183981367	1.57691307336467	26136
CAPZA2	9	4	21	9	0	9.185	6045800	6555300	6317300	5716400	7867600	6436900	3040400	1744	6045800	6555300	6317300	5716400	7867600	6436900	FALSE	FALSE	FALSE	FALSE	FALSE	FALSE	6673633.33333333	6306133.33333333	0.634813170551239	0.510360905318716	1.05827659844384	830
ARF5	7	2	39.3	7	0	4.1069	0	4942500	0	8080900	7258700	7520200	4127700	1537	1023378.76142023	4942500	1050946.65379548	8080899.99999999	7258700.00000001	7520200.00000001	TRUE	FALSE	TRUE	FALSE	FALSE	FALSE	7619933.33333333	2338941.8050719	0.00580836108028117	0.0886920183981367	3.25785503376348	381
RPA3	3	5	54.5	21	0	29.225	17152000	22262000	20420000	16251000	18711000	17511000	15025000	762	17152000	22262000	20420000	16251000	18711000	17511000	FALSE	FALSE	FALSE	FALSE	FALSE	FALSE	17491000	19944666.6666667	0.21605623381428	0.297433145784615	0.876976301099709	6119
CBX3	6	5	42.6	36	0	57.983	42094000	49830000	51510000	38572000	37415000	36585000	38423000	413	42094000	49830000	51510000	38572000	37415000	36585000	FALSE	FALSE	FALSE	FALSE	FALSE	FALSE	37524000	47811333.3333333	0.0234184239733629	0.11769925320521	0.784834836928483	11335
CHCHD3	6	9	38.8	36	0	31.806	50448000	52311000	48215000	57865000	55545000	68187000	27078000	524	50448000	52311000	48215000	57864999.9999999	55545000	68186999.9999999	FALSE	FALSE	FALSE	FALSE	FALSE	FALSE	60532333.3333333	50324666.6666667	0.0584905660377358	0.157884984833965	1.20283624995032	54927
SSBP1	7	7	52	39	0	22.336	43257000	45026000	42838000	41297000	42799000	46814000	34743000	434	43257000	45026000	42838000	41297000	42799000	46814000	FALSE	FALSE	FALSE	FALSE	FALSE	FALSE	43636666.6666667	43707000	0.96866444691084	0.612404870737975	0.998390799338017	6742
AGK;FLJ10842	8	3	18.4	8	0	24.354	5610600	7124800	5511300	6254600	7025100	6538400	2878600	1790	5610600	7124800	5511299.99999999	6254600	7025100	6538400	FALSE	FALSE	FALSE	FALSE	FALSE	FALSE	6606033.33333334	6082233.33333333	0.381982981871994	0.390544043018653	1.08611968191509	55750
ARPC1B	13	3	48.4	6	0	55.296	10603000	10296000	9758700	10588000	9627500	9786900	3495900	1645	10603000	10296000	9758699.99999999	10588000	9627499.99999999	9786900	FALSE	FALSE	FALSE	FALSE	FALSE	FALSE	10000800	10219233.3333333	0.750684424713282	0.554040868108836	0.978625271954517	10095
YKT6	6	6	30.9	14	0	11.913	10182000	10471000	9089000	8865400	9431200	10815000	4840800	1420	10182000	10471000	9089000.00000001	8865400	9431199.99999999	10815000	FALSE	FALSE	FALSE	FALSE	FALSE	FALSE	9703866.66666666	9914000	0.794006659267481	0.567971994222768	0.978804384372268	10652
RAC1;hCG_20693	7	4	41.1	71	0	37.849	147480000	153640000	165830000	163860000	158510000	184770000	127920000	158	147480000	153640000	165830000	163860000	158510000	184770000	FALSE	FALSE	FALSE	FALSE	FALSE	FALSE	169046666.666667	155650000	0.326896041435442	0.361447544849628	1.08606917228825	5879
RPS4Y1	5	4	56.9	32	0	30.421	26646000	25749000	28790000	21972000	22993000	22208000	9805300	994.5	26646000	25749000	28790000	21972000	22993000	22208000	FALSE	FALSE	FALSE	FALSE	FALSE	FALSE	22391000	27061666.6666667	0.0253052164261931	0.117862977050472	0.827406540617108	6192
AGO1;EIF2C2;EIF2C3;AGO3;AGO2;AGO4	14	2	4.2	5	0	6.7211	0	1937800	1755400	1838000	0	1667100	364250	3082	2216124.58488304	1937800	1755400	1838000	3914227.29415765	1667100	TRUE	FALSE	FALSE	FALSE	TRUE	FALSE	2473109.09805255	1969774.86162768	0.459415464298927	0.43374302068894	1.25552881510984	192669
SEPT7;Nbla02942;DKFZp686F17268	23	13	38	58	0	39.567	45912000	41061000	58219000	57708000	49008000	47338000	16725000	716	45912000	41061000	58218999.9999999	57708000	49007999.9999999	47338000	FALSE	FALSE	FALSE	FALSE	FALSE	FALSE	51351333.3333333	48397333.3333333	0.56944136145024	0.483695126849268	1.06103642073943	989
MAP2K1	5	3	15.1	6	0	4.285	5242700	8285900	6010400	7519600	7387600	7184100	2306900	1955	5242700	8285900	6010400	7519599.99999999	7387600	7184100	FALSE	FALSE	FALSE	FALSE	FALSE	FALSE	7363766.66666666	6513000	0.279652238253792	0.336859589959361	1.13062592763191	5604
EXOSC9	11	4	12.8	19	0	15.161	7832500	8137400	8539600	7424900	8489400	6785600	3108800	1733	7832500.00000001	8137400	8539600	7424900	8489400.00000001	6785600	FALSE	FALSE	FALSE	FALSE	FALSE	FALSE	7566633.33333333	8169833.33333334	0.370847206807251	0.383916246883701	0.926167404475815	5393
CNOT1	15	20	9.4	58	0	47.077	16757000	15937000	14882000	16192000	17195000	15990000	822140	2668	16757000	15937000	14882000	16192000	17195000	15990000	FALSE	FALSE	FALSE	FALSE	FALSE	FALSE	16459000	15858666.6666667	0.59337772844987	0.492305604029407	1.03785522111989	23019
CEP170	18	9	7	25	0	26.084	11073000	10691000	11550000	11544000	11290000	12931000	942040	2580	11073000	10691000	11550000	11544000	11290000	12931000	FALSE	FALSE	FALSE	FALSE	FALSE	FALSE	11921666.6666667	11104666.6666667	0.364890862005179	0.381441968318941	1.07357267214985	9859
MRPS16	3	2	26.3	7	0.0015853	3.2053	5380400	4224700	5315100	4311000	0	0	4170500	1528	5380400	4224700	5315100	4311000	873860.602637337	966437.083850492	FALSE	FALSE	FALSE	FALSE	TRUE	TRUE	2050432.56216261	4973400	0.0117647058823529	0.0952757885499911	0.41227984118764	51021
PGP	2	9	33.3	25	0	41.515	15471000	14080000	17375000	15945000	15647000	14441000	5400400	1343	15471000	14080000	17375000	15945000	15647000	14441000	FALSE	FALSE	FALSE	FALSE	FALSE	FALSE	15344333.3333333	15642000	0.847206807251202	0.581005741998882	0.980970037932064	283871
NUDT5	6	11	56.9	72	0	55.676	152630000	156850000	135470000	91141000	91799000	103800000	65025000	272	152630000	156850000	135470000	91141000	91798999.9999999	103800000	FALSE	FALSE	FALSE	FALSE	FALSE	FALSE	95580000	148316666.666667	0.00373658897521273	0.0886920183981367	0.644431958647039	11164
PRAMEF25;PRAMEF9;LOC101929983;PRAMEF26;PRAMEF20;PRAMEF6;PRAMEF5;PRAMEF11;PRAMEF4	15	2	3.8	7	0.0024691	2.9398	0	7866400	7342500	7773800	7077300	8041500	1781200	2135	1097107.8702464	7866400.00000001	7342500	7773800.00000001	7077300	8041500	TRUE	FALSE	FALSE	FALSE	FALSE	FALSE	7630866.66666667	5435335.9567488	0.144025157232704	0.24598698106909	1.40393652340694	441873
HN1L	11	7	51.5	26	0	27.566	15181000	14113000	20462000	15203000	13722000	14632000	9700200	999	15181000	14113000	20462000	15203000	13722000	14632000	FALSE	FALSE	FALSE	FALSE	FALSE	FALSE	14519000	16585333.3333333	0.309433962264151	0.350460047969472	0.875412010611785	90861
SMCHD1	4	9	5.8	25	0	21.515	8204100	6528300	7154900	7645700	7078000	7961300	441990	2997	8204099.99999999	6528299.99999999	7154899.99999999	7645699.99999999	7077999.99999999	7961300	FALSE	FALSE	FALSE	FALSE	FALSE	FALSE	7561666.66666666	7295766.66666666	0.663596004439512	0.521165590867574	1.03644579276567	23347
MFN2	6	2	3.7	3	0.0015728	3.1098	0	2230800	2096700	0	2382700	0	575400	2858	2819261.05217839	2230800	2096700	575553.299162198	2382700	2118383.62086749	TRUE	FALSE	FALSE	TRUE	FALSE	TRUE	1692212.30667656	2382253.68405946	0.130336662967074	0.233614187434866	0.71034093388113	9927
TP53BP1	11	7	4.4	18	0	19.651	4167700	5222900	4859500	5955100	7020400	5125200	385750	3048	4167700	5222900	4859500	5955100	7020400.00000001	5125200	FALSE	FALSE	FALSE	FALSE	FALSE	FALSE	6033566.66666667	4750033.33333333	0.0591934887162412	0.157884984833965	1.27021564760949	7158
PPP2R4	21	5	21.9	17	0	11.452	9648500	8738700	9209900	9951600	10367000	11621000	4570800	1464	9648500.00000001	8738699.99999999	9209900	9951599.99999999	10367000	11621000	FALSE	FALSE	FALSE	FALSE	FALSE	FALSE	10646533.3333333	9199033.33333333	0.0896411394746578	0.193355242421455	1.15735349004062	5524
RRBP1	26	23	18.1	66	0	76.362	43345000	39185000	42916000	42715000	36735000	38735000	2356900	1941	43345000	39185000	42916000	42715000	36735000	38735000	FALSE	FALSE	FALSE	FALSE	FALSE	FALSE	39395000	41815333.3333333	0.450832408435072	0.428848542941503	0.942118521116656	6238
BID	7	3	28.7	12	0	12.342	4791800	4530300	5404300	3878600	4593100	3283000	4431100	1486	4791800	4530300	5404300	3878600	4593100	3283000	FALSE	FALSE	FALSE	FALSE	FALSE	FALSE	3918233.33333333	4908800	0.0593784683684795	0.157884984833965	0.798205943068231	637
GABPA	5	5	12.8	10	0	12.225	3860000	3680300	3515700	3098000	3512600	3616700	1128600	2462	3860000	3680300	3515700	3098000	3512600	3616700	FALSE	FALSE	FALSE	FALSE	FALSE	FALSE	3409100	3685333.33333333	0.328449870514243	0.361447544849628	0.925045224312591	2551
KNTC2;NDC80	4	4	6.2	5	0	6.3482	4054300	3352400	4481700	2440200	2929300	3183900	520010	2912	4054300	3352400	4481700	2440200	2929300	3183900	FALSE	FALSE	FALSE	FALSE	FALSE	FALSE	2851133.33333333	3962800	0.0219755826859045	0.11514902692102	0.71947444567814	10403
VKORC1L1	3	3	17	11	0	6.5451	6254000	4870200	4828600	5080700	5431400	4188600	4575100	1463	6254000	4870200	4828600	5080699.99999999	5431400	4188600	FALSE	FALSE	FALSE	FALSE	FALSE	FALSE	4900233.33333333	5317600	0.484017758046615	0.446088301046217	0.921512211022516	154807
TAOK3;TAOK1	17	3	3.8	6	0	4.7577	0	2389700	3111500	3349000	3304600	2661300	436110	3004	1619095.12235939	2389700	3111500	3349000	3304600	2661300	TRUE	FALSE	FALSE	FALSE	FALSE	FALSE	3104966.66666667	2373431.70745313	0.0923418423973363	0.196320361346827	1.30821824656524	51347
DIEXF	3	6	7.5	15	0	13.619	4730600	4447700	5124900	6108700	5822200	4342800	865310	2640	4730600	4447700.00000001	5124900	6108699.99999999	5822199.99999999	4342800	FALSE	FALSE	FALSE	FALSE	FALSE	FALSE	5424566.66666666	4767733.33333334	0.305771365149833	0.348725734801435	1.13776637395827	27042
FLJ00075;DKFZp434K1323;WASH;DKFZp686C24272;WASH6P;WASH3P;WASH2P;WASH1;WASH4P	25	2	12.6	5	0	5.1607	3281500	2399100	2310100	2385800	2674500	2347500	2679600	1838	3281500	2399100	2310100	2385800	2674500	2347500	FALSE	FALSE	FALSE	FALSE	FALSE	FALSE	2469266.66666667	2663566.66666667	0.575730669626341	0.486916421266712	0.927052698762311	100287171
C18orf55;TIMM21	3	2	8.5	6	0	4.1129	3536800	3746900	4130900	3254400	0	0	1282900	2380	3536800	3746900	4130900	3254400	1231454.18338128	1037197.1382508	FALSE	FALSE	FALSE	FALSE	TRUE	TRUE	1841017.10721069	3804866.66666666	0.0112837587865335	0.0952757885499911	0.483858507668432	29090
VRK1	4	9	22.5	24	0	31.391	25076000	24199000	28021000	30306000	21194000	20069000	8687900	1063	25076000	24199000	28021000	30306000	21194000	20069000	FALSE	FALSE	FALSE	FALSE	FALSE	FALSE	23856333.3333333	25765333.3333333	0.468479467258602	0.437268125735519	0.92590819706065	7443
PSMC4	3	18	46.4	69	0	120.46	67127000	69712000	76519000	70072000	78962000	71558000	18024000	678	67127000.0000001	69712000	76518999.9999999	70072000	78962000	71558000.0000001	FALSE	FALSE	FALSE	FALSE	FALSE	FALSE	73530666.6666667	71119333.3333333	0.667295597484277	0.523580650951743	1.0339054546818	5704
KDM1A	5	7	11.4	18	0	18.804	6711400	7117100	6134400	5114400	7168200	5906700	1105200	2470	6711399.99999999	7117100	6134400	5114399.99999999	7168200.00000001	5906700	FALSE	FALSE	FALSE	FALSE	FALSE	FALSE	6063100	6654300	0.366444691083981	0.382499154705233	0.911155192882798	23028
EGFR	51	14	13.2	26	0	29.079	19078000	20009000	19880000	12969000	13014000	13732000	1860300	2104	19078000	20009000	19880000	12969000	13014000	13732000	FALSE	FALSE	FALSE	FALSE	FALSE	FALSE	13238333.3333333	19655666.6666666	0.0026267110617832	0.0886920183981367	0.673512303491784	1956
HK2;DKFZp686M1669	8	18	28	62	0	56.941	29499000	27503000	30149000	32128000	29451000	32617000	3940900	1561	29499000	27503000	30149000	32128000	29451000	32617000	FALSE	FALSE	FALSE	FALSE	FALSE	FALSE	31398666.6666667	29050333.3333333	0.297891231964484	0.344410077666437	1.08083670870099	3099
SAFB	14	7	11.6	36	0	28.566	30971000	29148000	29246000	34219000	25614000	29346000	5697000	1314	30971000	29148000	29246000	34219000	25614000	29346000	FALSE	FALSE	FALSE	FALSE	FALSE	FALSE	29726333.3333333	29788333.3333333	0.926341102478727	0.601800828395107	0.997918648240363	6294
WDR75	4	6	8.7	13	0	12.728	5322300	4329100	4930400	3977500	4394400	4571800	712840	2743	5322300.00000001	4329100	4930400	3977500	4394400	4571800	FALSE	FALSE	FALSE	FALSE	FALSE	FALSE	4314566.66666666	4860600	0.215168331483537	0.296698006633286	0.887661331248542	84128
GGH	3	6	22	21	0	13.056	10036000	9448500	8277800	8412100	6169900	6692900	3344900	1672	10036000	9448499.99999999	8277799.99999999	8412100.00000001	6169899.99999999	6692900.00000001	FALSE	FALSE	FALSE	FALSE	FALSE	FALSE	7091633.33333334	9254099.99999999	0.0363669996300407	0.134587331781492	0.766323395395916	8836
POR;DKFZp686G04235	12	11	17.4	27	0	22.316	21723000	19799000	17269000	22044000	22361000	22806000	3518300	1640	21723000	19799000	17269000	22044000	22361000	22806000	FALSE	FALSE	FALSE	FALSE	FALSE	FALSE	22403666.6666667	19597000	0.133296337402886	0.236263662130216	1.14321920021772	5447
CSK	18	8	19.2	14	0	18.07	10746000	10882000	9514200	9019000	9727800	8876200	2225200	1977	10746000	10882000	9514199.99999999	9019000.00000001	9727800.00000001	8876200	FALSE	FALSE	FALSE	FALSE	FALSE	FALSE	9207666.66666667	10380733.3333333	0.147502774694784	0.248881474360522	0.886995780644913	1445
CROP;LUC7L3	14	6	30.1	13	0	34.36	8257000	6099800	6878800	6663300	6496800	6151000	2850600	1798	8257000.00000001	6099799.99999999	6878800	6663300	6496800	6151000	FALSE	FALSE	FALSE	FALSE	FALSE	FALSE	6437033.33333333	7078533.33333333	0.389863115057344	0.394511340138447	0.909373881595057	51747
PPP2R1A	14	19	48.6	171	0	223.23	201110000	207960000	217890000	216690000	203570000	196210000	42181000	371	201110000	207960000	217890000	216690000	203570000	196210000	FALSE	FALSE	FALSE	FALSE	FALSE	FALSE	205490000	208986666.666667	0.800665926748058	0.568104058977983	0.983268470077837	5518
PTPN1	3	9	25.3	30	0	25.802	20069000	18030000	13648000	15377000	14783000	15253000	3579500	1624	20069000	18030000	13648000	15377000	14783000	15253000	FALSE	FALSE	FALSE	FALSE	FALSE	FALSE	15137666.6666667	17249000	0.315501294857566	0.354137015170674	0.877596768894815	5770
BOP1	8	12	18	39	0	34.311	30295000	29979000	35561000	36300000	32130000	34090000	6086200	1264	30295000	29979000	35561000	36300000	32130000	34090000	FALSE	FALSE	FALSE	FALSE	FALSE	FALSE	34173333.3333333	31945000	0.424343322234554	0.412714723033616	1.06975530860333	23246
RFC5	11	14	42.6	44	0	58.516	37416000	36317000	34266000	29571000	30228000	30863000	8787500	1056	37416000	36317000	34266000	29571000	30228000	30863000	FALSE	FALSE	FALSE	FALSE	FALSE	FALSE	30220666.6666667	35999666.6666667	0.0267110617832038	0.121246603185892	0.839470735840146	5985
GNPDA1	11	5	37.4	32	0	45.925	27381000	19211000	20115000	35584000	38414000	37335000	11259000	917	27381000	19211000	20115000	35584000	38414000	37335000	FALSE	FALSE	FALSE	FALSE	FALSE	FALSE	37111000	22235666.6666667	0.0047354790972993	0.0886920183981367	1.66898526391533	10007
MEMO1	6	2	6.7	6	0.0012903	3.3817	2483300	2305800	0	0	2781900	2734300	846160	2653	2483300	2305800	2725456.78683591	2065208.31762793	2781900	2734300	FALSE	FALSE	TRUE	TRUE	FALSE	FALSE	2527136.10587598	2504852.26227864	0.984313725490196	0.617222841279545	1.00889627062359	51072
NUP35	10	3	13.5	13	0	9.1206	3235300	3439200	3679700	3613600	3186900	4253200	1405900	2304	3235300	3439200	3679700	3613600	3186900	4253200	FALSE	FALSE	FALSE	FALSE	FALSE	FALSE	3684566.66666667	3451400	0.553015168331484	0.477642445616485	1.06755712657666	129401
HEL-S-54e;PHB	13	16	59.2	95	0	131.33	315420000	306350000	292950000	317350000	309980000	301740000	108130000	187	315420000	306350000	292950000	317350000	309980000	301740000	FALSE	FALSE	FALSE	FALSE	FALSE	FALSE	309690000	304906666.666667	0.79811320754717	0.568104058977983	1.01568786076614	5245
HEL-S-69p;PPIA	19	13	75.8	155	0	323.31	1002700000	1176200000	1043600000	868560000	851420000	1015300000	630210000	19	1002700000	1176200000	1043600000	868559999.999999	851420000	1015300000	FALSE	FALSE	FALSE	FALSE	FALSE	FALSE	911760000	1074166666.66667	0.0894191638919719	0.193214063707943	0.848806826997673	5478
MARS	19	23	35.9	79	0	112.38	59973000	59634000	59949000	59293000	62225000	59720000	9211200	1025	59973000.0000001	59634000.0000001	59948999.9999999	59293000	62225000	59720000.0000001	FALSE	FALSE	FALSE	FALSE	FALSE	FALSE	60412666.6666667	59852000	0.87118017018128	0.587089648157957	1.00936755107042	4141
NUSAP1	10	4	11.6	4	0	10.284	3201000	2536200	2830600	2146500	2165300	1806800	653320	2792	3201000	2536200	2830600	2146500	2165300	1806800	FALSE	FALSE	FALSE	FALSE	FALSE	FALSE	2039533.33333333	2855933.33333333	0.011542730299667	0.0952757885499911	0.714138985503863	51203
RPL13	10	15	52.1	93	0	142.67	603390000	562880000	704260000	671420000	641260000	716800000	450690000	32	603390000	562880000	704260000	671419999.999999	641260000	716799999.999999	FALSE	FALSE	FALSE	FALSE	FALSE	FALSE	676493333.333333	623510000	0.357084720680725	0.376568505293332	1.08497591591688	6137
FUS	11	9	19.8	83	0	86.462	118940000	134250000	129340000	157970000	126980000	149530000	66132000	270	118940000	134250000	129340000	157970000	126980000	149530000	FALSE	FALSE	FALSE	FALSE	FALSE	FALSE	144826666.666667	127510000	0.194783573806881	0.283757178732788	1.13580634198625	2521
PPAT	6	11	25.1	19	0	26.073	9243400	10417000	11349000	5262100	4660400	5867900	2027800	2037	9243400	10417000	11349000	5262100	4660399.99999999	5867900	FALSE	FALSE	FALSE	FALSE	FALSE	FALSE	5263466.66666667	10336466.6666667	0.00214576396596374	0.0886920183981367	0.509213335311228	5471
NIPSNAP1;GBAS	8	3	14.1	9	0	6.2954	7662000	6604000	0	7865200	7654500	5946100	5212600	1369	7662000	6603999.99999999	1556832.53400313	7865200	7654500	5946100	FALSE	FALSE	TRUE	FALSE	FALSE	FALSE	7155266.66666667	5274277.51133437	0.165149833518313	0.261633230383589	1.35663446818831	8508
EMC2	4	4	14.1	13	0	10.277	4470100	4123600	0	6172700	6060100	0	1934100	2070	4470100	4123600	969053.011211192	6172700	6060100	2705132.74488901	FALSE	FALSE	TRUE	FALSE	FALSE	TRUE	4.97931e+06	3187584.3370704	0.142952275249723	0.24559024122251	1.56209542663876	9694
CERS2	9	4	17.4	20	0	20.842	14624000	17604000	14426000	14600000	15839000	16502000	7130500	1169	14624000	17604000	14426000	14600000	15839000	16502000	FALSE	FALSE	FALSE	FALSE	FALSE	FALSE	15647000	15551333.3333333	0.918017018128006	0.599412180794067	1.00615166973893	29956
URB2	4	2	1.5	3	0.0021739	3.0103	0	891020	1054400	0	879200	0	80768	3414	1012405.27745124	891020.000000001	1054400	1773274.20507956	879200.000000001	1540070.21323337	TRUE	FALSE	FALSE	TRUE	FALSE	TRUE	1397514.80610431	985941.759150413	0.0980762116167222	0.201020719164548	1.4174415406733	9816
PSMD5	5	12	29	28	0	64.673	16208000	15158000	14502000	12134000	12648000	11986000	3232500	1696	16208000	15158000	14502000	12134000	12648000	11986000	FALSE	FALSE	FALSE	FALSE	FALSE	FALSE	12256000	15289333.3333333	0.0143174250832408	0.0995593698282089	0.80160460451731	5711
NCAPH	8	10	15.5	32	0	23.358	14901000	14981000	15875000	11715000	14146000	12870000	2559100	1875	14901000	14981000	15875000	11715000	14146000	12870000	FALSE	FALSE	FALSE	FALSE	FALSE	FALSE	12910333.3333333	15252333.3333333	0.0601553829078801	0.157884984833965	0.846449723539567	23397
RALY	9	14	44.7	44	0	37.98	82116000	69073000	76361000	103590000	97125000	87184000	33223000	448	82116000	69073000	76361000	103590000	97124999.9999999	87184000	FALSE	FALSE	FALSE	FALSE	FALSE	FALSE	95966333.3333333	75850000	0.0284868664446911	0.123275052527279	1.2652120413096	22913
NDUFA9	6	4	15.7	24	0	15.622	7106400	11480000	8493000	6695200	8597300	7980900	2232700	1974	7106400	11480000	8493000	6695200.00000001	8597300	7980900.00000001	FALSE	FALSE	FALSE	FALSE	FALSE	FALSE	7757800	9026466.66666667	0.334258231594525	0.363911697180206	0.859450357098016	4704
TPRKB	5	2	14.3	4	0.0067528	2.4546	2207600	2244400	0	2183800	2521100	2361400	1529100	2247	2207600	2244400	811526.304229037	2183800	2521100	2361400	FALSE	FALSE	TRUE	FALSE	FALSE	FALSE	2355433.33333333	1754508.76807635	0.12819089900111	0.231372282295556	1.34250302773684	51002
ATP5F1;hCG_39985	5	9	41	34	0	22.214	84830000	71981000	72337000	81021000	76055000	94617000	43058000	365	84830000	71981000	72336999.9999999	81021000	76054999.9999999	94616999.9999999	FALSE	FALSE	FALSE	FALSE	FALSE	FALSE	83897666.6666666	76382666.6666667	0.347317795042545	0.370934505045199	1.09838619582104	515
SUCLG1	6	3	11.1	12	0	8.0754	9149500	0	9464700	10920000	10971000	11796000	4222300	1517	9149500.00000001	1.69184e+06	9464700.00000001	10920000	10971000	11796000	FALSE	TRUE	FALSE	FALSE	FALSE	FALSE	11229000	6768678.61612567	0.0654827968923418	0.163634378680159	1.65896486402059	8802
UBE2I	6	4	77.1	20	0	10.335	24880000	24756000	25200000	21673000	21777000	26396000	39047000	405	24880000	24756000	25200000	21673000	21777000	26396000	FALSE	FALSE	FALSE	FALSE	FALSE	FALSE	23282000	24945333.3333334	0.398335183129856	0.39881094640084	0.933320861617403	7329
RPS23	6	5	29.4	33	0	18.852	144110000	140970000	158060000	161910000	150480000	144050000	157410000	137	144110000	140970000	158060000	161910000	150480000	144050000	FALSE	FALSE	FALSE	FALSE	FALSE	FALSE	152146666.666667	147713333.333333	0.69274879763226	0.531392711165447	1.0300130884145	6228
PELP1	11	9	8.7	22	0	25.184	22236000	23326000	17143000	17584000	19772000	15631000	3220100	1703	22236000	23326000	17143000	17584000	19772000	15631000	FALSE	FALSE	FALSE	FALSE	FALSE	FALSE	17662333.3333333	20901666.6666667	0.177469478357381	0.269521387387147	0.845020333306755	27043
SRSF6;HEL-S-91	7	8	39.8	56	0	43.73	136460000	144080000	149880000	159930000	156770000	163790000	63418000	279	136460000	144080000	149880000	159930000	156770000	163790000	FALSE	FALSE	FALSE	FALSE	FALSE	FALSE	160163333.333333	143473333.333333	0.112023677395486	0.214915750035426	1.11632823753543	6431
PPM1B;PPM1A	17	3	9.9	6	0	6.8203	4895600	4520400	4570400	4761200	0	4595900	1729900	2151	4895600	4520400	4570400	4761200	1418358.67586846	4595900	FALSE	FALSE	FALSE	FALSE	TRUE	FALSE	3591819.55862282	4662133.33333334	0.177210506844247	0.269521387387147	0.770424031621322	5495
KIAA1609;TLDC1	7	5	18.2	16	0	21.821	6647600	7401700	5822000	5536400	6104600	6184100	2136100	2000	6647600.00000001	7401700	5822000	5536400	6104600.00000001	6184100.00000001	FALSE	FALSE	FALSE	FALSE	FALSE	FALSE	5941700	6623766.66666667	0.274546799852016	0.334259762527578	0.897027371133243	57707
MRPL19	5	4	13.9	7	0	8.4784	5899200	6808600	8039300	6514400	6163300	7006000	2501600	1890	5899200	6808600.00000001	8039299.99999999	6514400.00000001	6163300	7006000	FALSE	FALSE	FALSE	FALSE	FALSE	FALSE	6561233.33333334	6915700	0.652608213096559	0.51744149337425	0.948744643829741	9801
YME1L1;FTSH	10	5	8.8	13	0	26.26	6226700	7076600	6952200	5467700	5190900	5936800	978990	2545	6226700	7076600	6952200	5467699.99999999	5190900	5936800	FALSE	FALSE	FALSE	FALSE	FALSE	FALSE	5531800	6751833.33333333	0.0351831298557159	0.131648120565147	0.819303399076794	10730
UMPS	12	1	28.3	36	0	31.918	33435000	27764000	28028000	26245000	26633000	24206000	6715900	1206	33435000	27764000	28028000	26245000	26633000	24206000	FALSE	FALSE	FALSE	FALSE	FALSE	FALSE	25694666.6666667	29742333.3333333	0.120273769885313	0.225398648261179	0.863908906496913	7372
MALT1	4	3	4.4	6	0	6.4434	4226100	2985100	3175500	1902800	2180300	2064200	489850	2951	4226100	2985100	3175500	1902800	2180300	2064200	FALSE	FALSE	FALSE	FALSE	FALSE	FALSE	2049100	3462233.33333333	0.0051054384017758	0.0886920183981367	0.591843415136665	10892
SUGT1	6	10	37.8	22	0	40.07	14108000	14002000	11740000	12440000	11943000	11683000	3772400	1592	14108000	14002000	11740000	12440000	11943000	11683000	FALSE	FALSE	FALSE	FALSE	FALSE	FALSE	12022000	13283333.3333333	0.26929337772845	0.330555833378433	0.905043914680051	10910
IARS2	2	26	31.1	85	0	81.15	70171000	83114000	56065000	62163000	61725000	65365000	11139000	924.5	70171000	83114000.0000001	56064999.9999999	62163000	61725000	65365000	FALSE	FALSE	FALSE	FALSE	FALSE	FALSE	63084333.3333333	69783333.3333333	0.444284128745838	0.425036685528588	0.904002866013852	55699
XPO5	9	20	18.4	56	0	47.304	30694000	30397000	25336000	31284000	32398000	25996000	2917300	1781	30694000	30397000	25336000	31284000	32398000	25996000	FALSE	FALSE	FALSE	FALSE	FALSE	FALSE	29892666.6666667	28809000	0.71716611172771	0.541672311551303	1.03761555995233	57510
XPO7	7	10	11.6	28	0	27.852	10288000	11119000	11821000	12361000	11938000	12572000	1359900	2332	10288000	11119000	11821000	12361000	11938000	12572000	FALSE	FALSE	FALSE	FALSE	FALSE	FALSE	12290333.3333333	11076000	0.16992230854606	0.263813184012094	1.10963645118575	23039
STAU1	34	11	25.5	40	0	42.874	19632000	19488000	20223000	16463000	16314000	17159000	3836500	1583	19632000	19488000	20223000	16463000	16314000	17159000	FALSE	FALSE	FALSE	FALSE	FALSE	FALSE	16645333.3333333	19781000	0.0204217536071032	0.112221775117039	0.84148088232816	6780
SFRS4;SRSF4	9	4	16.4	18	0	47.411	9990600	8558200	10324000	17006000	10495000	10457000	5243000	1365	9990600.00000001	8558200.00000001	10324000	17006000	10495000	10457000	FALSE	FALSE	FALSE	FALSE	FALSE	FALSE	12652666.6666667	9624266.66666668	0.109840917499075	0.213350992835506	1.31466293535784	6429
C1QBP	4	5	31.6	40	0	47.492	15344000	18427000	18747000	13719000	16602000	14981000	8031900	1105	15344000	18427000	18747000	13719000	16602000	14981000	FALSE	FALSE	FALSE	FALSE	FALSE	FALSE	15100666.6666667	17506000	0.150721420643729	0.252723036054538	0.86259948969877	708
NOSIP	9	9	44.9	24	0	21.406	26412000	27646000	35617000	21287000	20588000	19918000	9544200	1004	26412000	27646000	35617000	21287000	20588000	19918000	FALSE	FALSE	FALSE	FALSE	FALSE	FALSE	20597666.6666667	29891666.6666667	0.0097669256381798	0.0932155827503028	0.689077223306384	51070
HEL-S-94n;STIP1	8	47	64.5	214	0	240.17	448130000	433220000	490300000	537490000	511870000	509800000	87272000	214	448130000	433220000	490300000	537490000	511869999.999999	509800000.000001	FALSE	FALSE	FALSE	FALSE	FALSE	FALSE	519720000	457216666.666667	0.092156862745098	0.196320361346827	1.13670396967156	10963
EMG1	8	7	34	25	0	22.962	16781000	15911000	20712000	20447000	19290000	20936000	7986900	1112	16781000	15911000	20712000	20447000	19290000	20936000	FALSE	FALSE	FALSE	FALSE	FALSE	FALSE	20224333.3333333	17801333.3333333	0.188383277839438	0.2787932731644	1.13611339974534	10436
DHX38	10	5	5.7	16	0	15.809	6772700	8870400	6787400	5952300	9041400	6571200	790190	2689	6772700	8870399.99999999	6787399.99999999	5952300	9041400	6571200	FALSE	FALSE	FALSE	FALSE	FALSE	FALSE	7188300	7476833.33333333	0.726267110617832	0.545108632728128	0.961409687702013	9785
DHX8	8	3	4.7	5	0	8.054	2417200	2547400	2206000	1950300	2093200	1889300	232750	3221	2417200	2547400	2206000	1950300	2093200	1889300	FALSE	FALSE	FALSE	FALSE	FALSE	FALSE	1977600	2390200	0.0379578246392897	0.135995742750544	0.827378462053385	1659
NT5C2	7	2	4.1	8	0	4.3503	3340600	3090100	2431600	3400600	3179200	3338300	674630	2762	3340600	3090100	2431600	3400600	3179200	3338300	FALSE	FALSE	FALSE	FALSE	FALSE	FALSE	3306033.33333333	2954100	0.26330003699593	0.327757905547692	1.1191338591562	22978
MAP3K7IP1;TAB1	6	3	6.7	6	0	4.9961	2361600	0	1660000	1263900	0	0	456330	2983	2361600	1129887.05363143	1660000	1263900	1682076.74898035	955912.212042073	FALSE	TRUE	FALSE	FALSE	TRUE	TRUE	1300629.65367414	1717162.35121048	0.219940806511284	0.300070831469768	0.757429635443201	10454
TFRC	9	28	44.1	141	0	237.62	328710000	326420000	298630000	122840000	132190000	113890000	37248000	419	328710000	326420000	298630000	122840000	132190000	113890000	FALSE	FALSE	FALSE	FALSE	FALSE	FALSE	122973333.333333	317920000	0.000554938956714761	0.0886920183981367	0.386805905049488	7037
CTR9	3	8	8.1	21	0	32.56	6778500	6447200	6472200	6143700	5367800	5451100	674460	2763	6778500	6447200	6472200	6143700	5367800	5451100	FALSE	FALSE	FALSE	FALSE	FALSE	FALSE	5654200	6565966.66666667	0.0642619311875694	0.162032442530012	0.861137481660482	9646
NDUFV2	6	6	34.6	10	0	13.962	0	4291500	5810300	2982800	3815200	2857700	1943600	2065	849276.344996397	4291500	5810300.00000001	2982800	3815200	2857700	TRUE	FALSE	FALSE	FALSE	FALSE	FALSE	3218566.66666667	3650358.78166547	0.712578616352201	0.539909815437282	0.881712417648493	4729
NDUFB10	6	6	45.3	23	0	29.533	19578000	18827000	18452000	17810000	17579000	20139000	10861000	935	19578000	18827000	18452000	17810000	17579000	20139000	FALSE	FALSE	FALSE	FALSE	FALSE	FALSE	18509333.3333333	18952333.3333333	0.733740288568257	0.548249329221493	0.976625569410979	4716
PRIM2	8	7	15.1	18	0	20.733	6859100	6152600	5385500	2427700	3072900	2482700	1028500	2513	6859100	6152600	5385500	2427700	3072900	2482700	FALSE	FALSE	FALSE	FALSE	FALSE	FALSE	2661100	6132400	0.00151683314835368	0.0886920183981367	0.433941034505251	5558
DDX49	8	3	6.6	9	0	7.2095	2961100	2962900	3555900	2282000	2532800	2209300	670930	2768	2961100	2962900	3555900	2282000	2532800	2209300	FALSE	FALSE	FALSE	FALSE	FALSE	FALSE	2341366.66666667	3159966.66666666	0.0124676285608583	0.0981463386854683	0.74094663445817	54555
RUFY1	8	3	7.8	9	0	8.4762	2970400	2973500	3416400	3671500	3917500	3702700	632180	2812	2970400	2973500	3416400	3671500	3917500	3702700	FALSE	FALSE	FALSE	FALSE	FALSE	FALSE	3763900	3120100	0.0366259711431743	0.13467722446903	1.20633954039935	80230
KPNA2	6	11	27.8	44	0	73.289	38714000	44630000	61497000	35086000	35542000	33590000	13187000	834	38714000	44630000	61497000	35086000	35542000	33590000	FALSE	FALSE	FALSE	FALSE	FALSE	FALSE	34739333.3333333	48280333.3333333	0.0373288938216796	0.135489954459012	0.719533833652074	3838
EIF4A1	33	23	59.1	196	0	281.47	571790000	631760000	676280000	501690000	528610000	550220000	157770000	136	571790000	631760000	676279999.999999	501690000	528610000	550220000	FALSE	FALSE	FALSE	FALSE	FALSE	FALSE	526840000	626610000	0.0546059933407325	0.155188005465207	0.840778155471506	1973
SEPT10	17	4	10	8	0	8.0571	5374800	4186700	3747900	4299900	4729600	3852200	1236300	2406	5374800	4186700	3747900	4299900	4729600	3852200	FALSE	FALSE	FALSE	FALSE	FALSE	FALSE	4293900	4436466.66666666	0.831890492045875	0.575193207022709	0.967864817347138	151011
RPL14	7	7	35.3	55	0	86.097	181520000	196540000	215900000	204400000	213360000	211230000	213920000	97	181520000	196540000	215900000	204400000	213360000	211230000	FALSE	FALSE	FALSE	FALSE	FALSE	FALSE	209663333.333333	197986666.666667	0.448279689234184	0.427562928243988	1.05897703549061	9045
NUCB1	10	8	19.3	25	0	19.725	10104000	9512700	14545000	16051000	16399000	15798000	3021600	1748	10104000	9512699.99999999	14545000	16051000	16399000	15798000	FALSE	FALSE	FALSE	FALSE	FALSE	FALSE	16082666.6666667	11387233.3333333	0.0203847576766556	0.112221775117039	1.41234189165059	4924
LMAN2	7	5	17.9	22	0	18.212	15858000	15412000	14551000	18235000	17293000	19097000	6153800	1258	15858000	15412000	14551000	18235000	17293000	19097000	FALSE	FALSE	FALSE	FALSE	FALSE	FALSE	18208333.3333333	15273666.6666667	0.0342952275249723	0.13108361581941	1.19213897557888	10960
SF3A3	6	12	26.1	44	0	42.216	63076000	63681000	64739000	66793000	62961000	69274000	17051000	700	63076000	63681000.0000001	64739000	66793000	62961000	69274000.0000001	FALSE	FALSE	FALSE	FALSE	FALSE	FALSE	66342666.6666667	63832000	0.558564557898631	0.480669531814696	1.03933241425408	10946
RPF2	4	7	25.5	37	0	24.815	18777000	22350000	24905000	22274000	20248000	22676000	9798100	996	18777000	22350000	24905000	22274000	20248000	22676000	FALSE	FALSE	FALSE	FALSE	FALSE	FALSE	21732666.6666667	22010666.6666667	0.940140584535701	0.605823706316305	0.987369760116308	84154
PREB	5	2	8.6	3	0	4.1206	0	2018700	2020900	2357200	0	0	653940	2790	727350.194175836	2018700	2020900	2357200	1166080.46060546	799674.978216254	TRUE	FALSE	FALSE	FALSE	TRUE	TRUE	1440985.1462739	1588983.39805861	0.746947835738069	0.552499799596104	0.906859787229036	10113
NAA35	2	3	4.1	5	0	3.9282	3400100	5678800	7091100	0	7585400	6803100	972100	2557	3400100	5678799.99999999	7091100	1078174.93401547	7585400	6803100	FALSE	FALSE	FALSE	TRUE	FALSE	FALSE	5155558.31133849	5390000	0.489345172031077	0.447870513764018	0.956504324923654	60560
MANF	3	7	35.7	18	0	18.561	12432000	12151000	11885000	14845000	13457000	16425000	8459200	1082	12432000	12151000	11885000	14845000	13457000	16425000	FALSE	FALSE	FALSE	FALSE	FALSE	FALSE	14909000	12156000	0.0365889752127266	0.13467722446903	1.22647252385653	7873
PPP2R1B	8	4	17.4	13	0	11.05	4626000	5361700	5189100	4309500	4259100	4590200	874720	2630	4626000	5361700	5189100	4309500	4259100	4590200	FALSE	FALSE	FALSE	FALSE	FALSE	FALSE	4386266.66666667	5058933.33333333	0.08834628190899	0.191469231724179	0.867033893837964	5519
SRPK1	7	4	10.5	14	0	16.839	7645000	7671800	10628000	8008300	7235300	3901500	1736900	2148	7645000.00000001	7671799.99999999	10628000	8008300	7235300	3901500	FALSE	FALSE	FALSE	FALSE	FALSE	FALSE	6381700	8648266.66666667	0.0985941546429893	0.201362160292011	0.737916653818877	6732
G6PD	26	27	51.1	124	0	120.33	228440000	242030000	230810000	244260000	240740000	247700000	43071000	364	228440000	242030000	230810000	244260000	240740000	247700000	FALSE	FALSE	FALSE	FALSE	FALSE	FALSE	244233333.333333	233760000	0.461302256751757	0.434963461510769	1.04480378736026	2539
GLOD4	12	12	43	56	0	43.454	30313000	30303000	27709000	31438000	32132000	32767000	10165000	970	30313000	30303000	27709000	31438000	32132000	32767000	FALSE	FALSE	FALSE	FALSE	FALSE	FALSE	32112333.3333333	29441666.6666667	0.211246762856086	0.294760487718897	1.09071044438154	51031
RTCA	5	5	13.7	11	0	17.964	13476000	11613000	9965500	10216000	16828000	11063000	4220900	1518	13476000	11613000	9965500	10216000	16828000	11063000	FALSE	FALSE	FALSE	FALSE	FALSE	FALSE	12702333.3333333	11684833.3333333	0.654568997410285	0.51795773899158	1.08707869175142	8634
PFAS	12	17	14.8	41	0	43.191	48885000	44919000	50562000	37070000	37881000	39032000	4591700	1460	48885000	44919000	50562000	37070000	37881000	39032000	FALSE	FALSE	FALSE	FALSE	FALSE	FALSE	37994333.3333333	48122000	0.0118017018128006	0.0952757885499911	0.789541858886441	5198
CAND1	12	39	34.5	154	0	234.41	174090000	172580000	157360000	162360000	170140000	161130000	17011000	703	174090000	172580000	157360000	162360000	170140000	161130000	FALSE	FALSE	FALSE	FALSE	FALSE	FALSE	164543333.333333	168010000	0.767887532371439	0.559808684590296	0.979366307561058	55832
NAA25	4	6	6.7	8	0	9.8745	6059400	6926000	7032600	7122200	7357000	7676100	951080	2571	6059400	6926000	7032599.99999999	7122199.99999999	7356999.99999999	7676100	FALSE	FALSE	FALSE	FALSE	FALSE	FALSE	7385100	6672666.66666666	0.208620051794303	0.292723773436517	1.10676890798282	80018
NOC3L	3	13	18.4	40	0	47.671	34806000	31804000	34989000	30575000	29271000	28094000	5832600	1296	34806000	31804000	34989000	30575000	29271000	28094000	FALSE	FALSE	FALSE	FALSE	FALSE	FALSE	29313333.3333333	33866333.3333334	0.0640029596744358	0.161622503406243	0.865559700390751	64318
PPP4R1	11	5	5.3	8	0	7.324	6112700	5262500	7379100	6808200	6892800	6415900	941790	2581	6112700	5262500.00000001	7379099.99999999	6808200	6892800	6415900	FALSE	FALSE	FALSE	FALSE	FALSE	FALSE	6705633.33333334	6251433.33333333	0.456714761376249	0.432515688614588	1.07265533770922	9989
MAP1S	7	4	4.4	5	0	6.3275	2286400	2904500	0	2989700	2754300	2816100	495550	2945	2286400	2904500	693976.556015975	2989700	2754300	2816100	FALSE	FALSE	TRUE	FALSE	FALSE	FALSE	2853366.66666667	1961625.51867199	0.0957454679985202	0.199183351578047	1.45459295849617	55201
RNMT	10	6	14.3	11	0	14.976	12913000	12732000	10352000	15029000	12645000	14063000	2789000	1811	12913000	12732000	10352000	15029000	12645000	14063000	FALSE	FALSE	FALSE	FALSE	FALSE	FALSE	13912333.3333333	11999000	0.148131705512394	0.249440511037381	1.15945773258883	8731
UBTF	11	5	6.4	13	0	10.251	7700400	7704600	9918300	11374000	11019000	11165000	1729200	2152	7700400.00000001	7704600	9918299.99999999	11374000	11019000	11165000	FALSE	FALSE	FALSE	FALSE	FALSE	FALSE	11186000	8441100	0.0190899001109878	0.109669520589446	1.32518273684709	7343
PNN	6	15	22	44	0	39.415	35374000	41918000	40703000	39276000	35652000	36816000	7179200	1167	35374000	41918000	40703000	39276000	35652000	36816000	FALSE	FALSE	FALSE	FALSE	FALSE	FALSE	37248000	39331666.6666666	0.524454310025897	0.46356450979871	0.947023178948261	5411
TYMS	6	7	25.6	19	0	26.209	11039000	19578000	23099000	8099400	8341200	7228800	5295800	1358	11039000	19578000	23099000	8099400	8341200	7228800	FALSE	FALSE	FALSE	FALSE	FALSE	FALSE	7889800	17905333.3333333	0.00562338142804292	0.0886920183981367	0.440639660436369	7298
HBS1L;DKFZp434G247	12	2	14.1	8	0	4.7877	2890400	2070600	2956000	1660500	0	914790	1041700	2503	2890400	2070600	2956000	1660500	450842.537301829	914790	FALSE	FALSE	FALSE	FALSE	TRUE	FALSE	1008710.84576728	2639000	0.00717721050684425	0.0892009469033537	0.382232226512799	10767
NOP56	7	21	41.8	93	0	111.48	98226000	110890000	127770000	111960000	103720000	116340000	22642000	584	98225999.9999999	110890000	127770000	111960000	103720000	116340000	FALSE	FALSE	FALSE	FALSE	FALSE	FALSE	110673333.333333	112295333.333333	0.915501294857566	0.59846870423535	0.985555944740952	10528
DIMT1	5	4	15	14	0	9.4042	5632900	5150200	4483700	3917500	4518800	4133500	1630600	2196	5632900.00000001	5150200	4483700	3917500	4518800	4133500	FALSE	FALSE	FALSE	FALSE	FALSE	FALSE	4189933.33333333	5088933.33333333	0.0621161672216056	0.159202623079022	0.823342154216994	27292
ACSL1	13	15	24.2	46	0	56.288	25667000	24113000	14662000	16546000	16517000	16445000	3449500	1652	25667000	24113000	14662000	16546000	16517000	16445000	FALSE	FALSE	FALSE	FALSE	FALSE	FALSE	16502666.6666667	21480666.6666667	0.139770625231225	0.243435052512522	0.768256726979299	2180
HERC4	6	4	4.5	6	0	7.2912	9282300	8903700	0	0	0	7922400	1107600	2468	9282299.99999999	8903699.99999999	727542.644319899	1359390.38557339	703441.848930544	7922400	FALSE	FALSE	TRUE	TRUE	TRUE	FALSE	3328410.74483465	6304514.2147733	0.324602293747688	0.360927600391191	0.527940874022493	26091
ZC3HAV1	9	10	13.1	27	0	27.386	10498000	8583400	10518000	9393300	9039300	8284500	1036900	2508	10498000	8583400	10518000	9393299.99999999	9039300.00000001	8284499.99999999	FALSE	FALSE	FALSE	FALSE	FALSE	FALSE	8905700	9866466.66666666	0.296115427302997	0.343865396530424	0.902623026142422	56829
GTF2I	13	2	11.2	24	0	21.1	11391000	13431000	14261000	10105000	12408000	12903000	1705000	2164	11391000	13431000	14261000	10105000	12408000	12903000	FALSE	FALSE	FALSE	FALSE	FALSE	FALSE	11805333.3333333	13027666.6666667	0.357824639289678	0.376952671246451	0.90617403986388	2969
FAF1	6	5	6.9	17	0	11.334	11450000	11033000	12650000	12556000	12877000	12327000	2922700	1779	11450000	11033000	12650000	12556000	12877000	12327000	FALSE	FALSE	FALSE	FALSE	FALSE	FALSE	12586666.6666667	11711000	0.322604513503515	0.359421283399236	1.07477300543648	11124
XPOT	6	20	24.8	53	0	59.545	40303000	39208000	30977000	35147000	35710000	38275000	5121200	1379	40302999.9999999	39208000	30977000	35147000	35710000	38275000	FALSE	FALSE	FALSE	FALSE	FALSE	FALSE	36377333.3333333	36829333.3333333	0.94787273399926	0.607782496731436	0.987727173991746	11260
DNAJC3	3	3	6.6	9	0	6.4119	4302800	4830400	7249000	4929000	4568100	5108400	1607400	2206	4302800	4830400	7249000	4929000	4568100	5108400	FALSE	FALSE	FALSE	FALSE	FALSE	FALSE	4868500	5460733.33333333	0.524010358860525	0.46356450979871	0.891546922879711	5611
WDHD1	8	5	4.9	11	0	7.7541	2726800	2644300	2983000	2175500	3394300	3769600	309760	3150	2726800	2644300	2983000	2175500	3394300	3769600	FALSE	FALSE	FALSE	FALSE	FALSE	FALSE	3113133.33333333	2784700	0.55889752127266	0.480669531814696	1.11794208831592	11169
UGGT1	8	23	18	73	0	65.809	49164000	48842000	41443000	43340000	40842000	43282000	3863800	1574	49164000	48842000	41443000	43340000	40842000	43282000	FALSE	FALSE	FALSE	FALSE	FALSE	FALSE	42488000	46483000	0.302293747687754	0.346910396848102	0.914054600606673	56886
U5-116KD;EFTUD2	10	1	41	146	0	124.02	119250000	123640000	111580000	99282000	102030000	98438000	13626000	812	119250000	123640000	111580000	99282000.0000001	102030000	98438000	FALSE	FALSE	FALSE	FALSE	FALSE	FALSE	99916666.6666667	118156666.666667	0.0339622641509434	0.130611073071382	0.845628685079133	9343
AUP1;DKFZp686P12272	6	4	12	4	0	7.1049	4198100	5182900	0	3871900	3765800	0	1270200	2386	4198100	5182900	576305.753545598	3871900	3765800	683203.906331599	FALSE	FALSE	TRUE	FALSE	FALSE	TRUE	2773634.63544387	3319101.91784853	0.891379948205697	0.592608245608678	0.835658170220262	550
C4orf27	2	2	6.6	7	0	5.027	2272700	0	2763200	2008700	2736300	1939600	741070	2724	2272700	1469510.32315878	2763200	2008700	2736300	1939600	FALSE	TRUE	FALSE	FALSE	FALSE	FALSE	2228200	2168470.10771959	0.777099519052904	0.563827878782291	1.0275447155429	54969
SNRPG;SNRPGP15	5	3	31.2	20	0	10.188	64552000	71015000	47067000	41582000	46801000	42464000	167980000	125	64551999.9999999	71015000	47067000	41581999.9999999	46801000	42464000	FALSE	FALSE	FALSE	FALSE	FALSE	FALSE	43615666.6666667	60878000	0.0299297077321495	0.125262111310457	0.716443816594939	6637
SEC13	10	5	19.4	24	0	18.862	29140000	28739000	24575000	30152000	25805000	25686000	14611000	777	29140000	28739000	24575000	30152000	25805000	25686000	FALSE	FALSE	FALSE	FALSE	FALSE	FALSE	27214333.3333333	27484666.6666667	0.913281539030707	0.598183686568246	0.990164212773183	6396
DRG2	10	3	14.6	11	0	8.053	3802500	3199500	3362100	2628700	3334700	2440400	977810	2546	3802500	3199500	3362100	2628700	3334700	2440400	FALSE	FALSE	FALSE	FALSE	FALSE	FALSE	2801266.66666667	3454700	0.0711801701812801	0.169774925391261	0.810856707287657	1819
ARHGAP18	3	7	11.3	14	0	12.205	11301000	11911000	10908000	10928000	13156000	10525000	1711600	2162	11301000	11911000	10908000	10928000	13156000	10525000	FALSE	FALSE	FALSE	FALSE	FALSE	FALSE	11536333.3333333	11373333.3333333	0.909655937846837	0.597208688067634	1.01433177022274	93663
SMC3	3	27	27.8	84	0	73.011	53477000	55588000	65002000	59327000	54793000	60241000	5608800	1325	53476999.9999999	55588000	65002000	59326999.9999999	54793000	60241000	FALSE	FALSE	FALSE	FALSE	FALSE	FALSE	58120333.3333333	58022333.3333333	0.957602663706992	0.609478600391425	1.00168900480849	9126
NUDCD3;KIAA1068	3	6	20.2	9	0	11.538	3537400	4804400	5561800	0	4248000	3544500	1133600	2457	3537400	4804400	5561800	1005126.20464219	4248000	3544500	FALSE	FALSE	FALSE	TRUE	FALSE	FALSE	2932542.06821406	4634533.33333333	0.0776914539400666	0.177963942914863	0.632758868540679	23386
MYO1B	15	11	11.4	31	0	32.33	17819000	18453000	14455000	9129400	12109000	10924000	1472800	2274	17819000	18453000	14455000	9129400.00000001	12109000	10924000	FALSE	FALSE	FALSE	FALSE	FALSE	FALSE	10720800	16909000	0.00665926748057714	0.0892009469033537	0.634029215210834	4430
GRB2	8	8	35.5	21	0	15.431	16850000	18581000	20585000	16194000	15902000	17135000	7940900	1117	16850000	18581000	20585000	16194000	15902000	17135000	FALSE	FALSE	FALSE	FALSE	FALSE	FALSE	16410333.3333333	18672000	0.153755086940437	0.256272121283751	0.878873893173381	2885
EIF3L	14	18	31.1	101	0	116.31	99627000	104500000	112080000	118310000	117530000	113050000	23105000	579	99626999.9999999	104500000	112080000	118310000	117530000	113050000	FALSE	FALSE	FALSE	FALSE	FALSE	FALSE	116296666.666667	105402333.333333	0.174583795782464	0.267546241124462	1.10335950817028	51386
EWSR1	9	5	14.1	27	0	23.356	18864000	19073000	18603000	19520000	16429000	19536000	6908300	1189	18864000	19073000	18603000	19520000	16429000	19536000	FALSE	FALSE	FALSE	FALSE	FALSE	FALSE	18495000	18846666.6666667	0.78394376618572	0.565782775192905	0.981340643792005	2130
CPNE1	20	8	16.5	40	0	45.127	30590000	35286000	28140000	27612000	31696000	29655000	11295000	915	30590000	35286000	28140000	27612000	31696000	29655000	FALSE	FALSE	FALSE	FALSE	FALSE	FALSE	29654333.3333334	31338666.6666667	0.569256381798002	0.483695126849268	0.946253829135467	8904
ARCN1;DKFZp686M09245	7	21	43.4	70	0	58.701	68904000	66618000	69073000	78761000	84123000	74453000	16997000	704	68904000	66618000.0000001	69073000	78761000	84123000.0000001	74453000	FALSE	FALSE	FALSE	FALSE	FALSE	FALSE	79112333.3333333	68198333.3333333	0.0566407695153533	0.157500408365429	1.16003323639385	372
RPS19	8	16	70.3	128	0	57.906	613700000	583970000	636700000	648360000	589470000	634420000	386930000	35	613700000	583970000	636700000	648360000.000001	589470000	634419999.999999	FALSE	FALSE	FALSE	FALSE	FALSE	FALSE	624083333.333333	611456666.666667	0.769367369589345	0.560400217371991	1.02065014146546	6223
MCM5	11	26	41.3	100	0	98.681	122990000	119700000	112180000	114010000	118420000	117070000	18313000	670	122990000	119700000	112180000	114010000	118420000	117070000	FALSE	FALSE	FALSE	FALSE	FALSE	FALSE	116500000	118290000	0.818497965223825	0.572796877309692	0.984867698030264	4174
PSMD10	5	3	13.5	7	0.00033557	3.8268	0	0	7148700	8752600	8580600	8322500	4381400	1492	762184.831568224	1930526.96466927	7148700.00000001	8752599.99999999	8580600	8322500	TRUE	TRUE	FALSE	FALSE	FALSE	FALSE	8551900	3280470.59874584	0.0133925268220496	0.098569617292433	2.60691255799381	5716
NRD1	10	13	11.8	44	0	44.782	32858000	28974000	29267000	23098000	23064000	22683000	3193400	1714	32858000	28974000	29267000	23098000	23064000	22683000	FALSE	FALSE	FALSE	FALSE	FALSE	FALSE	22948333.3333333	30366333.3333333	0.00754716981132075	0.0894132929348408	0.75571630863127	4898
DDAH1	6	3	12.3	10	0	7.8875	2589000	2683700	0	3831900	3218900	3997300	1081400	2484	2589000	2683700	2057189.5606468	3831900	3218900	3997300	FALSE	FALSE	TRUE	FALSE	FALSE	FALSE	3682700	2443296.5202156	0.00817610062893082	0.0907902332804262	1.50726691153926	23576
UQCC1;UQCC	14	2	9.4	11	0	6.0967	3448000	3079700	2651600	3573900	4240200	2719000	1711900	2161	3448000	3079700	2651600	3573900	4240200	2719000	FALSE	FALSE	FALSE	FALSE	FALSE	FALSE	3511033.33333334	3059766.66666666	0.354125046244913	0.374625408044867	1.14748401294217	55245
MRPL43	12	5	30.8	8	0	10.976	7970600	8458500	8178400	8111100	8191900	9989600	4931200	1403	7970599.99999999	8458500	8178400	8111099.99999999	8191900	9989600	FALSE	FALSE	FALSE	FALSE	FALSE	FALSE	8764200	8202500	0.485793562708102	0.446088301046217	1.06847912221884	84545
EXOSC1	6	3	22.9	17	0	6.7051	4644500	6524800	7474800	6776100	5018200	6753800	5601600	1327	4644500	6524800	7474799.99999999	6776099.99999999	5018200	6753800	FALSE	FALSE	FALSE	FALSE	FALSE	FALSE	6182700	6214700	0.974509803921569	0.613162149000401	0.994850917984778	51013
PFDN2	2	6	44.8	56	0	62.119	86375000	96181000	96390000	84216000	80193000	92043000	57560000	303	86375000	96181000	96390000.0000001	84215999.9999999	80193000.0000001	92043000	FALSE	FALSE	FALSE	FALSE	FALSE	FALSE	85484000	92982000	0.300591934887162	0.345929519392798	0.919360736486632	5202
EPS15	7	3	5.2	8	0	8.6412	3484400	2197700	0	0	2988000	3541600	344450	3107	3484400	2197700	1767484.28774676	3776045.05278362	2988000	3541600	FALSE	FALSE	TRUE	TRUE	FALSE	FALSE	3435215.01759454	2483194.76258225	0.0560488346281909	0.157500408365429	1.38338525409191	2060
RPS4X	5	10	71.6	153	0	102.9	577480000	584240000	668680000	577830000	565120000	589100000	233930000	80	577480000.000001	584240000	668680000.000001	577830000	565120000	589100000	FALSE	FALSE	FALSE	FALSE	FALSE	FALSE	577350000	610133333.333334	0.486755456899741	0.446726929119655	0.946268575174825	6191
UQCRB	5	3	27	16	0	9.4319	14136000	14754000	14148000	17186000	17006000	17094000	16475000	723	14136000	14754000	14148000	17186000	17006000	17094000	FALSE	FALSE	FALSE	FALSE	FALSE	FALSE	17095333.3333333	14346000	0.0156862745098039	0.10218638361169	1.19164459315024	7381
RPL31	10	9	52.8	40	0	34.101	181190000	160540000	189270000	198640000	177100000	167720000	160210000	133	181190000	160540000	189270000	198640000	177100000	167720000	FALSE	FALSE	FALSE	FALSE	FALSE	FALSE	181153333.333333	1.77e+08	0.790307066222716	0.567345918299545	1.02346516007533	6160
ARPC3	6	7	34.7	31	0	26.158	41180000	38062000	42070000	37104000	37458000	35528000	34096000	440	41180000	38062000	42070000	37104000	37458000	35528000	FALSE	FALSE	FALSE	FALSE	FALSE	FALSE	36696666.6666667	40437333.3333334	0.17843137254902	0.270191301180685	0.907494724347137	10094
HIST1H4H;HIST1H4A	4	14	65	198	0	201.52	3993100000	4479400000	5169900000	4423200000	4282700000	4728400000	4708700000	2	3993100000	4479400000	5169900000.00001	4423199999.99999	4282700000	4728400000	FALSE	FALSE	FALSE	FALSE	FALSE	FALSE	4478100000	4547466666.66667	0.907695153533111	0.596388414026837	0.984746085732715	121504
RPS28	2	4	52.2	27	0	90.262	237890000	195250000	242250000	247080000	216390000	226910000	471430000	28	237890000	195250000	242250000	247080000	216390000	226910000	FALSE	FALSE	FALSE	FALSE	FALSE	FALSE	230126666.666667	225130000	0.785571587125416	0.565782775192905	1.02219458387006	6234
UBE2C	9	5	30.2	9	0	17	6554800	7732600	10295000	6080900	5845400	6279000	4149600	1535	6554800.00000001	7732599.99999999	10295000	6080900	5845400.00000001	6279000	FALSE	FALSE	FALSE	FALSE	FALSE	FALSE	6068433.33333333	8194133.33333333	0.0464298927118017	0.14390313863055	0.740582693309034	11065
RPS15A;hCG_1994130	5	3	73	65	0	22.34	271050000	281780000	285320000	304360000	298580000	321040000	263730000	67	271050000	281780000	285320000	304360000	298580000	321040000	FALSE	FALSE	FALSE	FALSE	FALSE	FALSE	307993333.333333	279383333.333333	0.147280799112098	0.248881474360522	1.10240410427728	6210
RNF7	3	2	18.6	9	0	3.9246	2478500	1861500	2134100	2014100	0	2258700	2590400	1865	2478500	1861500	2134100	2014100	1491534.10286524	2258700	FALSE	FALSE	FALSE	FALSE	TRUE	FALSE	1921444.70095508	2158033.33333333	0.36189419163892	0.379255145232801	0.890368406861995	9616
COPS6	5	8	37.7	21	0	23.228	17640000	15633000	13904000	18239000	18058000	14493000	7901900	1119	17640000	15633000	13904000	18239000	18058000	14493000	FALSE	FALSE	FALSE	FALSE	FALSE	FALSE	16930000	15725666.6666667	0.495227524972253	0.450801134578438	1.07658392860928	10980
LSM3	2	2	19.6	11	0	7.1206	11840000	11402000	10723000	11304000	11555000	11539000	23877000	567	11840000	11402000	10723000	11304000	11555000	11539000	FALSE	FALSE	FALSE	FALSE	FALSE	FALSE	11466000	11321666.6666667	0.833111357750647	0.575339543093639	1.01274841748859	27258
RAB32	2	2	7.6	2	0.00065062	3.4493	2471400	1957900	2046400	2270600	2031000	2082900	954730	2567	2471400	1957900	2046400	2270600	2031000	2082900	FALSE	FALSE	FALSE	FALSE	FALSE	FALSE	2128166.66666667	2158566.66666667	0.911727709951905	0.5978268610856	0.985916580446901	10981
HEL-S-26;IDH1;HEL-216	12	1	55.1	99	0	68.66	116300000	113280000	99476000	107990000	100890000	101210000	26861000	528	116300000	113280000	99476000.0000001	107990000	100890000	101210000	FALSE	FALSE	FALSE	FALSE	FALSE	FALSE	103363333.333333	109685333.333333	0.467221605623381	0.437138202669068	0.942362394242924	3417
DKFZp779L0468;PRKAR1A	27	9	24.7	23	0	18.727	10131000	11590000	12784000	12793000	12472000	12898000	4005500	1554	10131000	11590000	12784000	12793000	12472000	12898000	FALSE	FALSE	FALSE	FALSE	FALSE	FALSE	12721000	11501666.6666667	0.247539770625231	0.317813000501615	1.10601362121432	5573
CEBPZ	2	13	15.6	32	0	27.51	18129000	18311000	19210000	18310000	15136000	18044000	2477700	1906	18129000	18311000	19210000	18310000	15136000	18044000	FALSE	FALSE	FALSE	FALSE	FALSE	FALSE	17163333.3333333	18550000	0.348464668886422	0.371175485434795	0.92524707996406	10153
HNRNPC;hCG_1641229	39	20	57.6	169	0	323.31	783840000	742010000	791840000	871820000	824470000	825560000	331890000	43	783840000.000001	742010000.000001	791840000.000001	871820000	824470000.000001	825559999.999999	FALSE	FALSE	FALSE	FALSE	FALSE	FALSE	840616666.666667	772563333.333334	0.208324084350721	0.292723773436517	1.08808770801962	3183
CSA2;IK	12	7	13.8	18	0	13.229	12181000	13815000	10991000	11622000	11546000	10210000	3407600	1659	12181000	13815000	10991000	11622000	11546000	10210000	FALSE	FALSE	FALSE	FALSE	FALSE	FALSE	11126000	12329000	0.296818349981502	0.343947428391204	0.902425176413334	3550
PPM1G	7	14	31.7	70	0	63.248	90358000	97352000	81540000	91094000	89579000	82560000	22530000	587.5	90358000	97352000.0000001	81540000	91094000	89578999.9999999	82560000.0000001	FALSE	FALSE	FALSE	FALSE	FALSE	FALSE	87744333.3333333	89750000	0.796115427302997	0.568104058977983	0.977652739090064	5496
PDHX	7	5	10.8	13	0	9.4031	7856900	6332700	5756600	9461100	8831500	8796000	1951200	2062	7856900.00000001	6332700	5756600	9461100	8831500.00000001	8795999.99999999	FALSE	FALSE	FALSE	FALSE	FALSE	FALSE	9029533.33333334	6648733.33333334	0.0167961524232334	0.105086000748064	1.35808324392616	8050
SAR1A;SARA1	10	5	49.5	31	0	24.861	28208000	27102000	24148000	23997000	27533000	25089000	16341000	727	28208000	27102000	24148000	23997000	27533000	25089000	FALSE	FALSE	FALSE	FALSE	FALSE	FALSE	25539666.6666667	26486000	0.662930077691454	0.521148190342046	0.964270432178005	56681
LSS	8	7	11.3	11	0	22.659	5665600	7573000	7059000	5248200	4752000	5664900	1032900	2510	5665600	7573000	7059000	5248199.99999999	4752000	5664900	FALSE	FALSE	FALSE	FALSE	FALSE	FALSE	5221700	6765866.66666667	0.0392896781354051	0.137248335117984	0.771771046823269	4047
SLC9A3R1	4	2	11.2	7	0	5.3782	4011700	4386800	4240800	3889500	3903100	4048100	1990400	2050	4011700	4386800	4240800	3889500	3903100	4048100	FALSE	FALSE	FALSE	FALSE	FALSE	FALSE	3946900	4213100	0.328227894931558	0.361447544849628	0.93681612114595	9368
REEP5	9	4	25.6	11	0	20.591	15802000	16032000	17021000	16549000	19384000	14779000	20850000	621	15802000	16032000	17021000	16549000	19384000	14779000	FALSE	FALSE	FALSE	FALSE	FALSE	FALSE	16904000	16285000	0.737069922308546	0.549771514276211	1.03801043905435	7905
PDCD4	5	6	17.8	24	0	18.223	17180000	17446000	14407000	13682000	15058000	14469000	4165200	1532	17180000	17446000	14407000	13682000	15058000	14469000	FALSE	FALSE	FALSE	FALSE	FALSE	FALSE	14403000	16344333.3333333	0.177062523122457	0.269521387387147	0.881222849917403	27250
SFRS3;SRSF3	4	8	40.2	50	0	48.95	130230000	128010000	144470000	141390000	129020000	124690000	119370000	172	130230000	128010000	144470000	141390000	129020000	124690000	FALSE	FALSE	FALSE	FALSE	FALSE	FALSE	131700000	134236666.666667	0.804920458749538	0.569229954397926	0.981103026992127	6428
	8	1	55.7	48	0	22.269	50147000	40881000	38888000	34912000	38968000	32824000	12509000	863	50147000	40881000	38888000	34912000	38968000	32824000	FALSE	FALSE	FALSE	FALSE	FALSE	FALSE	35568000	43305333.3333333	0.0780984091749908	0.178408679588087	0.821330705994643	NA
SSR1	7	2	9.8	16	0	14.218	8735500	9076900	8973800	8259200	10237000	7465000	5035000	1390	8735500	9076900.00000001	8973800	8259199.99999999	10237000	7465000.00000001	FALSE	FALSE	FALSE	FALSE	FALSE	FALSE	8653733.33333333	8928733.33333334	0.69071402145764	0.530778566629435	0.969200558496538	6745
CMPK;CMPK1	6	7	37.7	35	0	22.14	26011000	26357000	24283000	26830000	29519000	28108000	12895000	851	26011000	26357000	24283000	26830000	29519000	28108000	FALSE	FALSE	FALSE	FALSE	FALSE	FALSE	28152333.3333333	25550333.3333333	0.186866444691084	0.277282672138767	1.10183820171948	51727
TRMT1L	5	6	10.8	16	0	24.231	7370400	10288000	6730700	5653200	6939400	5980800	1165300	2442	7370399.99999999	10288000	6730700.00000001	5653200	6939400.00000001	5980800	FALSE	FALSE	FALSE	FALSE	FALSE	FALSE	6191133.33333334	8129700	0.0684054753977063	0.16793453384166	0.761545116465963	81627
PRPF3	6	12	19.9	33	0	40.869	27009000	24860000	25382000	26055000	22129000	22753000	4751600	1436	27009000	24860000	25382000	26055000	22129000	22753000	FALSE	FALSE	FALSE	FALSE	FALSE	FALSE	23645666.6666666	25750333.3333333	0.292970773214946	0.342757952525637	0.918266430208023	9129
ZW10	6	6	9.4	15	0	73.284	6702500	6663300	5234700	6093300	6586800	6133700	972320	2556	6702500	6663300	5234700	6093300	6586800	6133700	FALSE	FALSE	FALSE	FALSE	FALSE	FALSE	6271266.66666666	6200166.66666666	0.856085830558639	0.583515038285819	1.01146743367114	9183
RPA2	9	4	15.6	18	0	9.8912	30814000	29184000	28984000	29151000	34254000	39447000	20007000	641	30814000	29184000	28984000	29151000	34254000	39447000	FALSE	FALSE	FALSE	FALSE	FALSE	FALSE	34284000	29660666.6666667	0.189382167961524	0.279777685843434	1.15587422175272	6118
TMX2	9	5	17.2	18	0	11.334	12341000	13082000	14598000	14702000	16595000	11888000	4769400	1433	12341000	13082000	14598000	14702000	16595000	11888000	FALSE	FALSE	FALSE	FALSE	FALSE	FALSE	14395000	13340333.3333333	0.533777284498705	0.46869127082264	1.0790584942905	51075
ANXA7	8	15	45.5	73	0	55.746	84777000	86122000	74196000	77633000	76533000	87012000	23809000	569	84777000	86122000.0000001	74196000	77633000.0000001	76532999.9999999	87012000	FALSE	FALSE	FALSE	FALSE	FALSE	FALSE	80392666.6666667	81698333.3333334	0.849278579356271	0.581652563239558	0.984018441828679	310
PAP1;METTL9	7	3	12.8	12	0	10.759	5502600	4620100	4457000	3461500	3728200	3899100	1816000	2120	5502600	4620100	4457000	3461500	3728200	3899100	FALSE	FALSE	FALSE	FALSE	FALSE	FALSE	3696266.66666667	4859900	0.0188679245283019	0.109669520589446	0.76056434631714	51108
CAPZB	7	4	58.8	59	0	70.557	115710000	119230000	109180000	112450000	113400000	117130000	45020000	355	115710000	119230000	109180000	112450000	113400000	117130000	FALSE	FALSE	FALSE	FALSE	FALSE	FALSE	114326666.666667	114706666.666667	0.964631890492046	0.61128202721367	0.996687202138789	832
HMOX1	7	14	53.1	67	0	105.86	914290	968010	974180	289280000	286450000	335360000	62574000	287	914289.999999999	968010	974179.999999999	289280000	286450000	335360000	FALSE	FALSE	FALSE	FALSE	FALSE	FALSE	303696666.666667	952160	3.69959304476508e-05	0.0620331458160378	318.955497675461	3162
PRPF4	6	13	31.9	48	0	41.629	33731000	42790000	3.8e+07	32829000	29545000	32012000	7427300	1149	33731000	42790000	3.8e+07	32829000	29545000	32012000	FALSE	FALSE	FALSE	FALSE	FALSE	FALSE	31462000	38173666.6666667	0.0608213096559378	0.158059687326932	0.824180717946927	9128
MTHFD2	9	3	18.4	8	0	8.1817	12845000	17361000	12147000	13968000	11951000	13141000	4749100	1437	12845000	17361000	12147000	13968000	11951000	13141000	FALSE	FALSE	FALSE	FALSE	FALSE	FALSE	13020000	14117666.6666667	0.548205697373289	0.475288084127223	0.922248719099002	10797
BCAS2	3	6	38.2	20	0	74.72	13090000	13043000	12454000	10267000	10191000	11743000	5772200	1305	13090000	13043000	12454000	10267000	10191000	11743000	FALSE	FALSE	FALSE	FALSE	FALSE	FALSE	10733666.6666667	12862333.3333333	0.0389937106918239	0.137043937200284	0.834503848446368	10286
SNRPA	9	6	36.5	12	0	16.366	51642000	50856000	51636000	54126000	49011000	53224000	26968000	526	51642000	50856000	51635999.9999999	54125999.9999999	49011000	53224000	FALSE	FALSE	FALSE	FALSE	FALSE	FALSE	52120333.3333333	51378000	0.835183129855716	0.575847162805457	1.0144484669184	6626
PNO1	3	5	25.8	11	0	11.971	3521000	3041200	3545800	2643100	3202300	2808000	1439800	2287	3521000	3041200	3545800	2643100	3202300	2808000	FALSE	FALSE	FALSE	FALSE	FALSE	FALSE	2884466.66666666	3369333.33333333	0.108990011098779	0.212746970400521	0.856094182825484	56902
DDX6	3	11	27.5	47	0	43.739	30768000	28462000	29750000	32794000	30940000	32934000	6913600	1188	30768000	28462000	29750000	32794000	30940000	32934000	FALSE	FALSE	FALSE	FALSE	FALSE	FALSE	32222666.6666667	29660000	0.22645209027007	0.303912787981932	1.08640143852551	1656
MRPL38	2	2	6.1	4	0	5.6228	5022000	4881100	5170000	5669000	5197200	0	1638700	2190	5022000	4881100	5170000	5669000.00000001	5197199.99999999	716450.777813438	FALSE	FALSE	FALSE	FALSE	FALSE	TRUE	3860883.59260448	5024366.66666666	0.193414724380318	0.28255341417427	0.768431893758646	64978
FKBP8	11	8	29.2	28	0	20.565	15258000	14639000	12429000	15895000	13016000	15856000	4813600	1423	15258000	14639000	12429000	15895000	13016000	15856000	FALSE	FALSE	FALSE	FALSE	FALSE	FALSE	14922333.3333333	14108666.6666667	0.577395486496485	0.487434492350265	1.05767140764542	23770
TRIM28	6	19	27.8	79	0	97.293	117720000	109830000	111700000	106670000	95336000	97467000	20951000	619	117720000	109830000	111700000	106670000	95336000	97467000	FALSE	FALSE	FALSE	FALSE	FALSE	FALSE	99824333.3333333	113083333.333333	0.0992230854605993	0.202400118100503	0.882750184229919	10155
DKFZp686P16143;DKFZp686C21148;DKFZp686I05169;STAG2;DKFZp686P168	21	8	7.1	23	0	18.719	12012000	13763000	10765000	10252000	11570000	11698000	1233700	2407	12012000	13763000	10765000	10252000	11570000	11698000	FALSE	FALSE	FALSE	FALSE	FALSE	FALSE	11173333.3333333	12180000	0.392896781354051	0.39543337849119	0.917350848385331	10735
SYNCRIP	11	16	44.3	164	0	192.85	421330000	430900000	489630000	402870000	389830000	400560000	83054000	222	421330000	430900000	489629999.999999	402870000	389830000	400560000	FALSE	FALSE	FALSE	FALSE	FALSE	FALSE	397753333.333333	447286666.666667	0.149833518312986	0.251737715986927	0.889258193850327	10492
MAGEE1;MAGEC2	10	4	10.2	19	0	10.407	5792400	5522800	6061900	5693100	0	5608300	2490400	1896	5792400	5522800	6061899.99999999	5693100	1256715.50310315	5608300	FALSE	FALSE	FALSE	FALSE	TRUE	FALSE	4186038.50103438	5792366.66666666	0.139955604883463	0.243435052512522	0.722681891863611	51438
SLC25A15	5	2	7	5	0.00033344	3.766	1355400	1346300	1274100	1254100	0	1568000	499430	2938	1355400	1346300	1274100	1254100	816971.144872249	1568000	FALSE	FALSE	FALSE	FALSE	TRUE	FALSE	1213023.71495742	1325266.66666667	0.442064372918979	0.424046944711577	0.915305383789992	10166
HEL-S-114;TXNL1	10	13	60.6	44	0	34.22	47476000	48476000	49775000	50542000	47670000	51536000	20661000	627	47475999.9999999	48476000	49775000.0000001	50542000	47670000	51536000	FALSE	FALSE	FALSE	FALSE	FALSE	FALSE	49916000	48575666.6666667	0.669478357380688	0.52444626915182	1.02759269044172	9352
HEL-S-21;GSTO1	7	15	46.1	105	0	79.016	287200000	291770000	271150000	244970000	278570000	273670000	123980000	163	287200000	291770000	271150000	244970000	278570000	273670000	FALSE	FALSE	FALSE	FALSE	FALSE	FALSE	265736666.666667	283373333.333333	0.388161302256752	0.393263906889347	0.937761727756081	9446
NDUFB5	6	3	13	4	0	7.7034	4787000	6059800	5595200	0	5630800	6182100	4829900	1422	4787000	6059799.99999999	5595200	825712.854023275	5630800	6182100	FALSE	FALSE	FALSE	TRUE	FALSE	FALSE	4212870.95134109	5480666.66666666	0.198853126156123	0.286450308214092	0.768678558206014	4711
HEL-S-66;CAPG	8	12	44	76	0	208.92	242230000	244210000	212520000	267380000	251860000	281780000	122050000	165	242230000	244210000	212520000	267380000	251860000	281780000	FALSE	FALSE	FALSE	FALSE	FALSE	FALSE	267006666.666667	232986666.666667	0.107362190159083	0.211291301828805	1.1460169394529	822
TMEM109	3	3	12.8	17	0	8.9774	50948000	38944000	44939000	42391000	47314000	50621000	35992000	424	50948000	38944000	44939000	42391000	47314000	50621000	FALSE	FALSE	FALSE	FALSE	FALSE	FALSE	46775333.3333333	44943666.6666667	0.666555678875324	0.52324493828069	1.04075472257864	79073
FKBP4	5	17	44	67	0	48.544	72629000	64262000	69388000	70736000	69687000	67168000	13907000	797	72629000.0000001	64262000.0000001	69388000	70736000.0000001	69687000	67167999.9999999	FALSE	FALSE	FALSE	FALSE	FALSE	FALSE	69197000	68759666.6666667	0.914391416944136	0.598443103820918	1.00636031782198	2288
NCLN	9	7	17.2	17	0	24.96	7377800	6532500	6806300	6802300	6210300	6195300	1925700	2077	7377800	6532500	6806300	6802300	6210300	6195300	FALSE	FALSE	FALSE	FALSE	FALSE	FALSE	6402633.33333333	6905533.33333333	0.327339992600814	0.361447544849628	0.927174343280268	56926
YES1;FYN;SRC	11	3	5.9	8	0	5.98	3642000	4333700	0	3683600	3901700	4036600	899890	2612	3642000	4333700	1076831.6856404	3683600	3901700	4036600	FALSE	FALSE	TRUE	FALSE	FALSE	FALSE	3873966.66666666	3017510.56188013	0.195227524972253	0.283910590174529	1.28382870158138	7525
PPP1R12A	16	10	11.9	20	0	22.385	9878800	8009400	9344600	10700000	11025000	9854000	1267200	2388	9878799.99999999	8009400	9344599.99999999	10700000	11025000	9854000.00000001	FALSE	FALSE	FALSE	FALSE	FALSE	FALSE	10526333.3333333	9077599.99999999	0.111616722160562	0.214593471207828	1.15959431274052	4659
PREP	3	11	20.3	38	0	58.671	17018000	17324000	13042000	12616000	16314000	15278000	2066100	2023	17018000	17324000	13042000	12616000	16314000	15278000	FALSE	FALSE	FALSE	FALSE	FALSE	FALSE	14736000	15794666.6666667	0.56566777654458	0.482690483219959	0.932973155495526	5550
KIF11	3	8	8.6	34	0	38.244	7294000	7900100	10190000	7462400	8969800	7903000	790180	2690	7293999.99999999	7900100	10190000	7462400	8969799.99999999	7903000.00000001	FALSE	FALSE	FALSE	FALSE	FALSE	FALSE	8111733.33333333	8461366.66666667	0.756011838697743	0.555882141675795	0.958678858025299	3832
QTRT1	7	4	12.4	5	0	8.4504	3450900	3078400	3261200	0	3498100	3866300	1079100	2486	3450900	3078400	3261200	1169136.03536583	3498100	3866300	FALSE	FALSE	FALSE	TRUE	FALSE	FALSE	2844512.01178861	3263500	0.340399556048835	0.367408670586108	0.871613915057028	81890
SNX9	5	7	16.5	20	0	18.219	9149700	7485200	8170000	13992000	13280000	13223000	2891400	1786	9149700	7485200	8169999.99999999	13992000	13280000	13223000	FALSE	FALSE	FALSE	FALSE	FALSE	FALSE	13498333.3333333	8268300	0.00299667036625971	0.0886920183981367	1.63254034485122	51429
UTP18	6	5	14.4	15	0	13.249	10060000	8366900	9155300	7615500	7547800	7263800	2016200	2043	10060000	8366900.00000001	9155299.99999999	7615500.00000001	7547799.99999999	7263800	FALSE	FALSE	FALSE	FALSE	FALSE	FALSE	7475700	9194066.66666667	0.0318534961154273	0.125963776092331	0.813100477844407	51096
ACAA2	5	6	21.2	20	0	37.07	16823000	15137000	12430000	16600000	15546000	17247000	4657200	1450	16823000	15137000	12430000	16600000	15546000	17247000	FALSE	FALSE	FALSE	FALSE	FALSE	FALSE	16464333.3333333	14796666.6666667	0.281428042915279	0.337676852403468	1.11270556431629	10449
PIGS;DKFZp686K20216	11	2	5.8	5	0.00065402	3.5257	2035900	2209300	1826900	1867200	2018800	1749700	540480	2890	2035900	2209300	1826900	1867200	2018800	1749700	FALSE	FALSE	FALSE	FALSE	FALSE	FALSE	1878566.66666667	2024033.33333333	0.409803921568627	0.403963054793798	0.928130300884373	94005
NT5E	9	17	42.2	77	0	46.26	63539000	64263000	65273000	61427000	58389000	57392000	14366000	782	63539000	64263000.0000001	65272999.9999999	61427000.0000001	58388999.9999999	57391999.9999999	FALSE	FALSE	FALSE	FALSE	FALSE	FALSE	59069333.3333333	64358333.3333333	0.178320384757677	0.270191301180685	0.917819500194225	4907
SYAP1	5	4	16.2	10	0	11.9	4651700	4972100	4458200	4451400	4282600	4722700	2438600	1920.5	4651700.00000001	4972100	4458200	4451400	4282600	4722700	FALSE	FALSE	FALSE	FALSE	FALSE	FALSE	4485566.66666667	4694000	0.534443211246763	0.468932927503131	0.955595796051697	94056
TYMP;hCG_1988078	11	11	31.9	54	0	53.111	32844000	27469000	26063000	36036000	36864000	34573000	9230300	1023	32844000	27469000	26063000	36036000	36864000	34573000	FALSE	FALSE	FALSE	FALSE	FALSE	FALSE	35824333.3333334	28792000	0.0350351461339253	0.131648120565147	1.24424608687598	1890
UBE1C;UBA3	7	6	19.4	19	0	14.981	8696400	10628000	9621100	9411200	9930400	10151000	2795900	1809	8696400	10628000	9621100.00000001	9411200	9930400.00000001	10151000	FALSE	FALSE	FALSE	FALSE	FALSE	FALSE	9830866.66666667	9648500.00000001	0.792859785423603	0.567971994222768	1.01890103815792	9039
KPNB1	10	25	34.2	120	0	153.25	2e+08	191770000	190780000	172930000	174910000	157840000	28599000	500	2e+08	191770000	190780000	172930000	174910000	157840000	FALSE	FALSE	FALSE	FALSE	FALSE	FALSE	168560000	194183333.333333	0.0606733259341472	0.158059687326932	0.868045661316625	3837
PRIM1	5	2	8.6	4	0.0015586	3.0359	0	2655800	2558600	0	2118500	1901400	663290	2777	605098.788933856	2655800	2558600	1349215.72649937	2118500	1901400	TRUE	FALSE	FALSE	TRUE	FALSE	FALSE	1789705.24216646	1939832.92964462	0.780207177210507	0.564860540636624	0.922607929175805	5557
IRF2BP1	2	5	9.8	17	0	12.226	8276800	7989700	6742800	8510300	8496700	6862200	1352400	2341	8276799.99999999	7989700	6742800.00000001	8510299.99999999	8496700	6862200	FALSE	FALSE	FALSE	FALSE	FALSE	FALSE	7956400	7669766.66666667	0.726637069922309	0.545142289473288	1.03737184529734	26145
WDR11;DKFZp434L1715	5	5	4.5	11	0	10.698	16532000	16912000	12602000	17128000	14901000	12556000	1473200	2273	16532000	16912000	12602000	17128000	14901000	12556000	FALSE	FALSE	FALSE	FALSE	FALSE	FALSE	14861666.6666667	15348666.6666667	0.793081761006289	0.567971994222768	0.968270859575207	55717
LARS	16	36	35.5	138	0	169.79	122300000	127240000	127400000	135950000	139620000	128580000	13598000	816	122300000	127240000	127400000	135950000	139620000	128580000	FALSE	FALSE	FALSE	FALSE	FALSE	FALSE	134716666.666667	125646666.666667	0.294376618571957	0.342773998517468	1.07218655488937	51520
TP53RK	3	2	10.7	3	0.0084351	2.3853	0	2791600	0	0	3299600	3526300	1464900	2276.5	2133747.25825004	2791600	1356417.47514807	1603855.21999005	3299600	3526300	TRUE	FALSE	TRUE	TRUE	FALSE	FALSE	2809918.40666335	2093921.57779937	0.256899741028487	0.324168696533019	1.34194061346675	112858
ERO1LB	3	3	9	5	0	6.7474	11062000	10848000	10940000	0	0	10510000	2502900	1889	11062000	10848000	10940000	1106235.89607896	1197170.33031395	10510000	FALSE	FALSE	FALSE	TRUE	TRUE	FALSE	4271135.40879764	10950000	0.013873473917869	0.098569617292433	0.390058028200698	56605
NSUN5	8	3	7.7	11	0	6.914	2595000	2726000	2418500	2410100	1870500	2290500	527740	2904	2595000	2726000	2418500	2410100	1870500	2290500	FALSE	FALSE	FALSE	FALSE	FALSE	FALSE	2190366.66666667	2579833.33333333	0.10299667036626	0.207323262847358	0.849034175334324	55695
PSMD7	6	10	39.5	51	0	45.295	49910000	67838000	62801000	56544000	59976000	68247000	25750000	540	49910000	67838000.0000001	62801000.0000001	56544000	59976000	68247000	FALSE	FALSE	FALSE	FALSE	FALSE	FALSE	61589000	60183000	0.793044765075842	0.567971994222768	1.02336207899241	5713
CMBL	2	5	19.6	5	0	9.3559	3738200	3749800	0	3126800	0	0	1283600	2377	3738200	3749800	1004160.47195565	3126800	865949.992788114	566731.26835587	FALSE	FALSE	TRUE	FALSE	TRUE	TRUE	1.51983e+06	2830720.15731855	0.111394746577876	0.214587678925054	0.536904745994983	134147
PSMG1	4	5	21.2	7	0	22.461	4881600	7783900	4330800	4048000	3621900	3429500	2048700	2030	4881600	7783899.99999999	4330800	4048000	3621900	3429500	FALSE	FALSE	FALSE	FALSE	FALSE	FALSE	3699800	5665433.33333333	0.0319274879763226	0.125963776092331	0.653048016332967	8624
USP14	9	11	29.4	59	0	43	61205000	67360000	60415000	75042000	73401000	73515000	17039000	701	61205000	67359999.9999999	60415000.0000001	75042000.0000001	73401000.0000001	73515000	FALSE	FALSE	FALSE	FALSE	FALSE	FALSE	73986000.0000001	62993333.3333333	0.0404365519792823	0.137529875003914	1.17450523864959	9097
PRMT5	19	9	13	26	0	27.165	19014000	17029000	18898000	20642000	20747000	20846000	3799700	1587	19014000	17029000	18898000	20642000	20747000	20846000	FALSE	FALSE	FALSE	FALSE	FALSE	FALSE	20745000	18313666.6666667	0.0883832778394377	0.191469231724179	1.13276059773211	10419
PES1	9	17	28.5	68	0	42.134	80805000	76629000	78529000	73026000	72536000	70038000	15770000	744	80805000.0000001	76628999.9999999	78529000	73025999.9999999	72536000	70038000	FALSE	FALSE	FALSE	FALSE	FALSE	FALSE	71866666.6666666	78654333.3333333	0.15275619681835	0.255114401468546	0.913702572013408	23481
FAR1	5	5	11.8	18	0	15.668	5133400	5113800	6485400	7602300	6653500	9665900	1489100	2269	5133400	5113799.99999999	6485400	7602299.99999999	6653500.00000001	9665900	FALSE	FALSE	FALSE	FALSE	FALSE	FALSE	7973900	5577533.33333333	0.0234554199038106	0.11769925320521	1.4296463191614	84188
CIAO1	3	5	16.5	14	0	11.776	12298000	11457000	13015000	11476000	10246000	13914000	4656200	1451	12298000	11457000	13015000	11476000	10246000	13914000	FALSE	FALSE	FALSE	FALSE	FALSE	FALSE	11878666.6666667	12256666.6666667	0.708842027376989	0.5384353440056	0.969159641011694	9391
NUBP2;NUBP1	9	4	17.9	6	0	10.082	4282000	5434200	6101000	3508700	3345100	3236700	1830400	2113	4282000	5434199.99999999	6101000	3508700	3345100	3236700	FALSE	FALSE	FALSE	FALSE	FALSE	FALSE	3363500	5272400	0.00691823899371069	0.0892009469033537	0.637944768985661	10101
GRWD1;DKFZp564C172	6	4	21.5	15	0	21.225	11646000	11035000	10983000	9575300	10361000	8545600	4653800	1452	11646000	11035000	10983000	9575300.00000001	10361000	8545600	FALSE	FALSE	FALSE	FALSE	FALSE	FALSE	9493966.66666667	11221333.3333333	0.0607103218645949	0.158059687326932	0.846064044676806	83743
TRA2B;DKFZp686F18120	9	8	42.1	43	0	39.002	71125000	65567000	84469000	85696000	76761000	72548000	39581000	398	71125000	65567000	84469000.0000001	85695999.9999999	76761000	72548000	FALSE	FALSE	FALSE	FALSE	FALSE	FALSE	78335000	73720333.3333333	0.520976692563818	0.462360277836257	1.06259693164708	6434
SNX8	6	4	10.8	9	0	13.773	2000700	1709800	2400900	2295800	2243700	2442300	620840	2816	2000700	1709800	2400900	2295800	2243700	2442300	FALSE	FALSE	FALSE	FALSE	FALSE	FALSE	2327266.66666667	2037133.33333333	0.203847576766556	0.289523031107536	1.14242235821579	29886
CALM3;CALM2;CALM1	20	7	44.9	39	0	61.94	174100000	148160000	169510000	121150000	71663000	114130000	93965000	207	174100000	148160000	169510000	121150000	71663000	114130000	FALSE	FALSE	FALSE	FALSE	FALSE	FALSE	102314333.333333	163923333.333333	0.0118386977432482	0.0952757885499911	0.624159668137544	801
RPN2	9	12	26.6	53	0	70.991	48174000	47211000	48899000	46750000	52307000	52051000	13427000	823	48174000	47211000	48898999.9999999	46750000	52307000	52051000	FALSE	FALSE	FALSE	FALSE	FALSE	FALSE	50369333.3333333	48094666.6666666	0.521531631520533	0.462443816271119	1.04729561143301	6185
RQCD1	6	4	17.1	15	0	9.2696	5879700	5262100	5200600	5506500	5277500	4863800	1972800	2056	5879700.00000001	5262100	5200600	5506500	5277500	4863800.00000001	FALSE	FALSE	FALSE	FALSE	FALSE	FALSE	5215933.33333334	5447466.66666667	0.580984091749908	0.487940237595554	0.957497062854906	9125
ZFR	6	10	14	27	0	22.099	16350000	18195000	19737000	18378000	18359000	19044000	2519600	1883	16350000	18195000	19737000	18378000	18359000	19044000	FALSE	FALSE	FALSE	FALSE	FALSE	FALSE	18593666.6666667	18094000	0.703477617462079	0.535920157969995	1.02761504734534	51663
EIF4G1;EIF4G1 variant protein	32	38	30.9	145	0	144.19	159110000	1.67e+08	176360000	165330000	157600000	164500000	15106000	758	159110000	1.67e+08	176360000	165330000	157600000	164500000	FALSE	FALSE	FALSE	FALSE	FALSE	FALSE	162476666.666667	167490000	0.65401405845357	0.517880115353721	0.970067864748144	1981
CNN2	17	9	38.6	38	0	44.596	56767000	57571000	57648000	46804000	45085000	47749000	23609000	574	56767000	57571000	57647999.9999999	46804000.0000001	45084999.9999999	47749000	FALSE	FALSE	FALSE	FALSE	FALSE	FALSE	46546000	57328666.6666667	0.00935997040325564	0.0926932063917807	0.811914923307711	1265
HEATR1	11	23	13.6	78	0	70.66	37117000	38301000	37906000	39033000	38261000	34551000	2036100	2034	37117000	38301000	37906000	39033000	38261000	34551000	FALSE	FALSE	FALSE	FALSE	FALSE	FALSE	37281666.6666667	37774666.6666667	0.833888272290048	0.575638989993204	0.986948925205605	55127
SPTBN1	18	68	35.4	268	0	279.47	233120000	223310000	222950000	210420000	214880000	224320000	9814800	992	233120000	223310000	222950000	210420000	214880000	224320000	FALSE	FALSE	FALSE	FALSE	FALSE	FALSE	216540000	226460000	0.470292267850536	0.438091860896374	0.956195354588006	6711
DDX27	7	16	22.7	50	0	38.61	26556000	25264000	26140000	27132000	31400000	29746000	4568400	1465	26556000	25264000	26140000	27132000	31400000	29746000	FALSE	FALSE	FALSE	FALSE	FALSE	FALSE	29426000	25986666.6666667	0.119237883832778	0.224097344235765	1.13234992303746	55661
PMPCB;DKFZp586I1223	11	12	29.6	27	0	32.452	31191000	29965000	30769000	36373000	32883000	37883000	8640300	1067	31191000	29965000	30769000	36373000	32883000	37883000	FALSE	FALSE	FALSE	FALSE	FALSE	FALSE	35713000	30641666.6666667	0.0608953015168332	0.158059687326932	1.16550448735382	9512
BAG2	4	6	28.9	25	0	19.652	34569000	33962000	38206000	42712000	40490000	35116000	16752000	715	34569000	33962000	38206000	42712000	40490000	35116000	FALSE	FALSE	FALSE	FALSE	FALSE	FALSE	39439333.3333333	35579000	0.267776544580096	0.329979979318865	1.1085003325932	9532
SEC23IP	8	7	10.8	22	0	14.051	10420000	11693000	8382700	8825700	9574700	10049000	1595100	2214	10420000	11693000	8382699.99999999	8825699.99999999	9574700.00000001	10049000	FALSE	FALSE	FALSE	FALSE	FALSE	FALSE	9483133.33333333	10165233.3333333	0.568590455049945	0.483462179536859	0.932898736543185	11196
NIP7	6	3	30	14	0	9.4244	4621400	6168000	6098800	5400100	5834600	3196300	4272400	1507	4621400	6168000	6098800	5400100	5834599.99999999	3196300	FALSE	FALSE	FALSE	FALSE	FALSE	FALSE	4810333.33333333	5629400	0.296707362190159	0.343947428391204	0.854501959948366	51388
CNOT7	7	3	14.2	9	0	5.7099	2111000	2454000	1661000	2231700	0	0	888320	2626	2111000	2454000	1661000	2231700	1413191.76690815	2038425.69739214	FALSE	FALSE	FALSE	FALSE	TRUE	TRUE	1894439.15476676	2075333.33333333	0.52219755826859	0.462789562998612	0.912836084853885	29883
MTX2	6	3	14.8	6	0	9.0819	0	1268300	1379600	0	1571000	0	786940	2693	1835933.66861176	1268300	1379600	422121.65509741	1571000	1749777.92837827	TRUE	FALSE	FALSE	TRUE	FALSE	TRUE	1247633.19449189	1494611.22287059	0.299556048834628	0.345528030609936	0.834754333033616	10651
DNAJA3	6	4	12.6	14	0	7.3984	8869300	7835100	8240700	6403200	7156800	5949900	2092500	2015	8869300	7835100	8240700.00000001	6403200	7156800	5949900	FALSE	FALSE	FALSE	FALSE	FALSE	FALSE	6503300	8315033.33333333	0.0211246762856086	0.113364087561577	0.782113521292759	9093
SEC24D	8	2	4.4	6	0.00065232	3.475	1945200	2604400	2200500	2241600	2395400	2544800	387650	3045	1945200	2604400	2200500	2241600	2395400	2544800	FALSE	FALSE	FALSE	FALSE	FALSE	FALSE	2393933.33333333	2250033.33333333	0.504180540140585	0.455477621541021	1.06395460807988	9871
TECR	8	5	14	25	0	13.387	15570000	17426000	12339000	14352000	16789000	16095000	7560600	1141	15570000	17426000	12339000	14352000	16789000	16095000	FALSE	FALSE	FALSE	FALSE	FALSE	FALSE	15745333.3333333	15111666.6666667	0.657898631150573	0.519611602471315	1.0419322819014	9524
XRN2	6	14	18.9	47	0	44.869	33984000	34006000	31902000	28068000	27053000	27971000	4107800	1541	33984000	34006000	31902000	28068000	27053000	27971000	FALSE	FALSE	FALSE	FALSE	FALSE	FALSE	27697333.3333333	33297333.3333333	0.019385867554569	0.109893155667484	0.83181836383294	22803
CRTAP	9	3	6.7	9	0	4.649	6082400	7033300	5466700	5710200	6872300	5970400	1614900	2201	6082400	7033300	5466700	5710200	6872300	5970399.99999999	FALSE	FALSE	FALSE	FALSE	FALSE	FALSE	6184300	6194133.33333333	0.995338512763596	0.619204419174473	0.998412476321681	10491
TMEM263	2	2	24.8	2	0	5.0208	3293800	2726800	0	3155900	3249600	3338500	3010300	1751	3293800	2726800	3752162.45403828	3155900	3249600	3338500	FALSE	FALSE	TRUE	FALSE	FALSE	FALSE	3248000	3257587.48467943	0.957417684054754	0.609478600391425	0.99705687576327	90488
SNX2	6	10	26.2	44	0	36.301	27636000	27091000	24404000	24819000	25884000	25250000	6052100	1271	27636000	27091000	24404000	24819000	25884000	25250000	FALSE	FALSE	FALSE	FALSE	FALSE	FALSE	25317666.6666667	26377000	0.576100628930818	0.486916421266712	0.959838748404544	6643
RRP12	10	29	26.1	103	0	129.66	95491000	97352000	107800000	113420000	113650000	106990000	9617700	1000	95491000	97352000.0000001	107800000	113420000	113650000	106990000	FALSE	FALSE	FALSE	FALSE	FALSE	FALSE	111353333.333333	100214333.333333	0.164668886422494	0.261467359874228	1.11115176471762	23223
NCAPD2	9	19	17.1	50	0	54.12	25064000	25259000	26917000	19490000	20541000	19799000	1914100	2083	25064000	25259000	26917000	19490000	20541000	19799000	FALSE	FALSE	FALSE	FALSE	FALSE	FALSE	19943333.3333333	25746666.6666667	0.00702922678505364	0.0892009469033537	0.774598653547384	9918
TBRG4	9	3	6.1	4	0	5.9713	4375500	3466800	3107900	0	3666100	0	855280	2647	4375500	3466800	3107900	662693.001581259	3666100	1062897.77196026	FALSE	FALSE	FALSE	TRUE	FALSE	TRUE	1797230.25784717	3650066.66666667	0.0238993710691824	0.11769925320521	0.492382858170765	9238
SLC25A12	3	4	12.2	11	0	10.982	4084800	3314700	3350400	2966200	3193500	3223700	563880	2868	4084800	3314700	3350400	2966200	3193500	3223700	FALSE	FALSE	FALSE	FALSE	FALSE	FALSE	3127800	3583300	0.164927857935627	0.261630807992334	0.872882538442217	8604
PGM3	13	4	7.4	12	0	12.227	10510000	10642000	9925600	11004000	9688700	10787000	2248700	1972	10510000	10642000	9925600.00000001	11004000	9688700	10787000	FALSE	FALSE	FALSE	FALSE	FALSE	FALSE	10493233.3333333	10359200	0.87229004809471	0.587089648157957	1.01293857955569	5238
HEXIM1	3	3	10.9	6	0	7.4718	0	5470800	5336300	5392200	5228100	5768100	2317300	1950	1123867.33789545	5470800.00000001	5336300	5392200	5228100	5768100	TRUE	FALSE	FALSE	FALSE	FALSE	FALSE	5462800	3976989.11263182	0.148538660747318	0.249812518005408	1.3736019499397	10614
RNF14	12	2	16.7	6	0.001287	3.3603	1584200	1527100	0	1655400	1290400	1723500	1418400	2292	1584200	1527100	825579.500382815	1655400	1290400	1723500	FALSE	FALSE	TRUE	FALSE	FALSE	FALSE	1556433.33333333	1312293.16679427	0.275101738808731	0.334259762527578	1.18604087311943	9604
NOC2L	6	15	23.2	47	0	44.951	46075000	44865000	44086000	44172000	39843000	41662000	9806500	993	46075000	44865000	44086000	44172000	39843000	41662000	FALSE	FALSE	FALSE	FALSE	FALSE	FALSE	41892333.3333333	45008666.6666666	0.292674805771365	0.342757952525637	0.93076148297365	26155
SEC61A1;SEC61A2	20	5	10.5	28	0	15.499	56798000	43833000	47795000	57499000	44808000	47520000	19142000	652	56798000	43833000.0000001	47795000	57499000	44808000	47520000.0000001	FALSE	FALSE	FALSE	FALSE	FALSE	FALSE	49942333.3333333	49475333.3333334	0.928153903070662	0.601812669076859	1.00943904706723	29927
UBQLN1	9	4	20.4	42	0	38.453	32243000	32160000	25513000	31842000	31153000	31557000	14737000	770	32243000	32160000	25513000	31842000	31153000	31557000	FALSE	FALSE	FALSE	FALSE	FALSE	FALSE	31517333.3333333	29972000	0.546503884572697	0.474314482752736	1.05155923306197	29979
ZMPSTE24	2	5	23	16	0	15.997	14082000	13804000	13056000	19898000	17636000	16198000	8513600	1079	14082000	13804000	13056000	19898000	17636000	16198000	FALSE	FALSE	FALSE	FALSE	FALSE	FALSE	17910666.6666667	13647333.3333333	0.0148723640399556	0.099997431055453	1.31239314151727	10269
feat;METTL13	10	3	5.2	8	0	5.6549	9673200	9445400	7337800	6709700	7622800	5728500	1356500	2336	9673200	9445400.00000001	7337799.99999999	6709700	7622800	5728500	FALSE	FALSE	FALSE	FALSE	FALSE	FALSE	6687000	8818800	0.041842397336293	0.138841903135502	0.758266430806912	51603
PSMD3	11	19	41	82	0	81.909	77955000	84369000	80552000	88129000	80020000	85012000	15752000	745	77955000	84369000	80552000	88129000.0000001	80020000	85012000	FALSE	FALSE	FALSE	FALSE	FALSE	FALSE	84387000	80958666.6666667	0.550351461339253	0.476291645894037	1.04234671190237	5709
SURF6	2	2	4.4	8	0	4.1803	2948200	2611600	7294100	3342100	7683800	3522500	2100800	2011.5	2948200	2611600	7294099.99999999	3342100	7683800	3522500	FALSE	FALSE	FALSE	FALSE	FALSE	FALSE	4849466.66666667	4284633.33333333	0.58094709581946	0.487940237595554	1.13182769431846	6838
SRA1	3	3	14.3	9	0	6.9925	3238900	2728400	3414500	3532300	3886500	0	1283000	2379	3238900	2728400	3414500	3532300	3886500	1340710.48496394	FALSE	FALSE	FALSE	FALSE	FALSE	TRUE	2919836.82832131	3127266.66666667	0.507214206437292	0.456753184284575	0.933670562681356	10011
RAP1GDS1	14	7	16.6	12	0	16.077	12671000	12847000	11055000	10672000	12685000	12407000	2469100	1908	12671000	12847000	11055000	10672000	12685000	12407000	FALSE	FALSE	FALSE	FALSE	FALSE	FALSE	11921333.3333333	12191000	0.79385867554569	0.567971994222768	0.977879856724907	5910
TOR1A	4	4	16.9	10	0	9.1725	2774600	2686100	2351500	2429200	2710700	3004400	976400	2548	2774600	2686100	2351500	2429200	2710700	3004400	FALSE	FALSE	FALSE	FALSE	FALSE	FALSE	2714766.66666667	2604066.66666667	0.661820199778024	0.521148190342046	1.0425104324006	1861
EFTUD1	3	5	6.3	10	0	12.092	8882100	8184300	7126700	5996300	6761400	6708700	1099400	2471	8882099.99999999	8184300	7126700	5996300	6761400	6708700	FALSE	FALSE	FALSE	FALSE	FALSE	FALSE	6488800	8064366.66666666	0.0412134665186829	0.138553074187917	0.80462611240395	79631
TUBA1B;TUBA4A	29	2	61.8	453	0	323.31	2566900000	2.693e+09	2495900000	1908700000	2134500000	2075200000	669420000	18	2566900000	2.693e+09	2495900000	1908700000	2134500000	2075200000	FALSE	FALSE	FALSE	FALSE	FALSE	FALSE	2039466666.66667	2585266666.66667	0.0118756936736959	0.0952757885499911	0.788880579695196	10376
UTP6	6	6	17.4	9	0	16.974	3668000	3856200	4549000	4081800	3914400	4021800	917780	2597	3668000	3856200	4549000	4081800	3914400	4021800	FALSE	FALSE	FALSE	FALSE	FALSE	FALSE	4006000	4024400	0.995967443581206	0.619204419174473	0.995427889871783	55813
GOLPH3	6	2	11.9	6	0	4.7035	0	1237500	1271500	1363400	1481700	1314200	655020	2784	1412532.12463263	1237500	1271500	1363400	1481700	1314200	TRUE	FALSE	FALSE	FALSE	FALSE	FALSE	1386433.33333333	1307177.37487754	0.456640769515353	0.432515688614588	1.06063137258876	64083
CALU	21	8	27	36	0	49.474	78713000	73001000	70853000	71869000	67212000	81265000	28945000	492	78712999.9999999	73001000.0000001	70853000	71868999.9999999	67212000.0000001	81265000	FALSE	FALSE	FALSE	FALSE	FALSE	FALSE	73448666.6666667	74189000	0.884202737698853	0.590909599443326	0.990020982445735	813
HSD17B12	8	9	29.9	43	0	36.119	42467000	40455000	40416000	39667000	44403000	39760000	17212000	695	42467000	40455000	40416000	39667000	44403000	39759999.9999999	FALSE	FALSE	FALSE	FALSE	FALSE	FALSE	41276666.6666667	41112666.6666667	0.967998520162782	0.612404870737975	1.00398903825261	51144
HEL-S-269;PDIA3	6	24	58.8	155	0	252.15	453270000	468080000	445650000	440120000	427920000	453870000	101040000	193	453270000	468080000	445650000	440120000	427920000	453870000	FALSE	FALSE	FALSE	FALSE	FALSE	FALSE	440636666.666666	455666666.666667	0.578949315575287	0.487665895686903	0.967015362106802	2923
PUS7	5	5	8.8	9	0	11.238	4717200	4362100	5111700	3963700	4448000	4145400	766400	2704	4717200.00000001	4362100	5111700.00000001	3963700	4448000	4145400	FALSE	FALSE	FALSE	FALSE	FALSE	FALSE	4185700	4730333.33333334	0.154790972992971	0.256976912964656	0.884863645972799	54517
DKFZp667P103;SREK1	4	2	7.3	4	0	5.1591	0	3622600	3988200	4345400	4099500	4164200	2808500	1803	1048725.01448213	3622600	3988200	4345400	4099500	4164200	TRUE	FALSE	FALSE	FALSE	FALSE	FALSE	4203033.33333333	2886508.33816071	0.0942286348501665	0.198490480393779	1.45609603054586	140890
DDX41	5	2	4.4	8	0	4.4664	2197600	2316000	2089100	2094100	1896500	2296600	376780	3060	2197600	2316000	2089100	2094100	1896500	2296600	FALSE	FALSE	FALSE	FALSE	FALSE	FALSE	2095733.33333333	2200900	0.544432112467629	0.47392422039632	0.952216517485272	51428
TUBGCP2	8	7	10.7	20	0	13.441	9871500	8136900	8494100	5142300	5865900	5788000	1094900	2474	9871500	8136900	8494100.00000001	5142300	5865900	5788000	FALSE	FALSE	FALSE	FALSE	FALSE	FALSE	5598733.33333333	8834166.66666667	0.00388457269700333	0.0886920183981367	0.633759079332138	10844
PTRF	6	4	10.1	6	0	7.1911	5552800	5657600	5938700	5877300	5329700	6183100	2427000	1925	5552800	5657600	5938699.99999999	5877300	5329700	6183100	FALSE	FALSE	FALSE	FALSE	FALSE	FALSE	5796700	5716366.66666667	0.867184609692934	0.585840829140986	1.01405321562065	284119
EIF3S3;EIF3H	14	11	30.4	50	0	92.759	44502000	48095000	47591000	54640000	51215000	52452000	15636000	748	44502000	48095000	47591000	54640000	51215000	52452000.0000001	FALSE	FALSE	FALSE	FALSE	FALSE	FALSE	52769000	46729333.3333333	0.0860895301516833	0.188447950801462	1.12924786714983	8667
PAXBP1	6	5	13.8	8	0	8.3656	2954200	2149500	0	0	3026400	2198400	500690	2935	2954200	2149500	1167294.83701467	1419811.1891761	3026400	2198400	FALSE	FALSE	TRUE	TRUE	FALSE	FALSE	2214870.39639203	2090331.61233822	0.741509433962264	0.5508257633355	1.05957848186322	94104
EIF3F	6	9	33.9	31	0	51.813	52289000	43284000	58344000	60553000	58791000	54069000	22550000	585.5	52288999.9999999	43284000.0000001	58344000	60553000	58791000	54069000	FALSE	FALSE	FALSE	FALSE	FALSE	FALSE	57804333.3333333	51305666.6666667	0.236995930447651	0.312014560092746	1.12666567045875	8665
BCAT2	7	2	7.7	5	0	6.3008	2874200	3285600	0	3121000	3412900	2807500	1295200	2372	2874200	3285600	1346306.20798863	3121000	3412900	2807500	FALSE	FALSE	TRUE	FALSE	FALSE	FALSE	3113800	2502035.40266288	0.198816130225675	0.286450308214092	1.2445067710417	587
NMD3	9	6	15.9	23	0	33.081	8014200	8494000	8632300	8013600	7861700	9138600	2048400	2031	8014200	8493999.99999999	8632300	8013600	7861700.00000001	9138600	FALSE	FALSE	FALSE	FALSE	FALSE	FALSE	8337966.66666667	8380166.66666666	0.927894931557529	0.601812669076859	0.994964300630458	51068
C16orf62	9	5	7	10	0	10.728	2557700	2816600	2462200	2029800	3333800	3043500	341310	3111	2557700	2816600	2462200	2029800	3333800	3043500	FALSE	FALSE	FALSE	FALSE	FALSE	FALSE	2802366.66666667	2612166.66666667	0.715464298927118	0.54102184361324	1.07281311810119	57020
FSCN1	6	18	39.6	92	0	99.369	185720000	194850000	189310000	160260000	151490000	156680000	41033000	383	185720000	194850000	189310000	160260000	151490000	156680000	FALSE	FALSE	FALSE	FALSE	FALSE	FALSE	156143333.333334	189960000	0.0132075471698113	0.098569617292433	0.821980065978803	6624
DNAJC11	6	3	31.3	9	0	5.3389	4069000	3094200	3562200	3566500	3959200	3553800	3780600	1589	4069000	3094200	3562200	3566500	3959200	3553800	FALSE	FALSE	FALSE	FALSE	FALSE	FALSE	3693166.66666667	3575133.33333333	0.697891231964484	0.533847291365756	1.03301508568445	55735
CAMSAP2	5	2	2.3	7	0.0015654	3.0764	25176000	21386000	20607000	19100000	22240000	19968000	3141200	1726	25176000	21386000	20607000	19100000	22240000	19968000	FALSE	FALSE	FALSE	FALSE	FALSE	FALSE	20436000	22389666.6666667	0.339955604883463	0.367282588211064	0.912742485372716	23271
CCAR2	13	18	23.2	69	0	107.81	89194000	91687000	84735000	88629000	89901000	89817000	11256000	918	89194000	91686999.9999999	84735000.0000001	88629000	89900999.9999999	89817000	FALSE	FALSE	FALSE	FALSE	FALSE	FALSE	89449000	88538666.6666666	0.859119496855346	0.583921245293892	1.01028176013493	57805
NUP43	8	4	12.6	18	0	14.975	5751800	6268200	6513700	5933200	5336700	5709000	3207600	1707	5751800	6268200	6513700	5933200	5336700	5709000	FALSE	FALSE	FALSE	FALSE	FALSE	FALSE	5659633.33333333	6177900	0.267628560858306	0.329979979318865	0.91610957337175	348995
ERRFI1	3	3	8.4	4	0	5.7495	0	2443700	3333600	5192600	3447100	3458800	1004100	2529.5	3869411.01816511	2443700	3333600	5192600	3447100	3458800	TRUE	FALSE	FALSE	FALSE	FALSE	FALSE	4032833.33333333	3215570.33938837	0.177358490566038	0.269521387387147	1.25415802103101	54206
LONP1	15	23	36.8	95	0	213.18	74473000	78741000	70542000	76236000	82158000	82957000	13664000	809.5	74473000	78741000.0000001	70542000	76236000	82157999.9999999	82957000	FALSE	FALSE	FALSE	FALSE	FALSE	FALSE	80450333.3333333	74585333.3333334	0.304735479097299	0.348070178533177	1.07863476286669	9361
TRG14;NDRG1	25	6	25.6	20	0	55.633	13249000	16847000	9149700	8693200	9309300	8309600	5057000	1388	13249000	16847000	9149700	8693200.00000001	9309300.00000001	8309600	FALSE	FALSE	FALSE	FALSE	FALSE	FALSE	8770700	13081900	0.0371439141694414	0.135489954459012	0.670445424594287	10397
SWAP70	6	9	15.9	27	0	22.255	19833000	17225000	18848000	23462000	24177000	25695000	3945400	1560	19833000	17225000	18848000	23462000	24177000	25695000	FALSE	FALSE	FALSE	FALSE	FALSE	FALSE	24444666.6666667	18635333.3333333	0.0095449500554939	0.0926932063917807	1.31173755947483	23075
CD97	6	3	7	8	0	7.512	3376200	3469600	3483400	2557000	3072200	2614600	872580	2633	3376200	3469600	3483400	2557000	3072200	2614600	FALSE	FALSE	FALSE	FALSE	FALSE	FALSE	2747933.33333333	3443066.66666667	0.0238623751387347	0.11769925320521	0.798106339309917	976
SF3B4	4	2	5.9	10	0	7.259	5758300	6586900	7404100	7364300	6553000	6014500	2600200	1857	5758300	6586900	7404100	7364300	6553000	6014500	FALSE	FALSE	FALSE	FALSE	FALSE	FALSE	6643933.33333333	6583100	0.912023677395487	0.5978268610856	1.00924083385234	10262
PPP2CA	13	2	45	59	0	113.76	97926000	94489000	82533000	88660000	85658000	84951000	34967000	432	97925999.9999999	94488999.9999999	82533000	88660000	85658000	84951000	FALSE	FALSE	FALSE	FALSE	FALSE	FALSE	86423000	91649333.3333333	0.478727339992601	0.443730739004715	0.942974671574262	5515
SLC2A1	9	4	10.6	23	0	15.368	24444000	24432000	21602000	21914000	25116000	20045000	12059000	881	24444000	24432000	21602000	21914000	25116000	20045000	FALSE	FALSE	FALSE	FALSE	FALSE	FALSE	22358333.3333333	23492666.6666667	0.571439141694414	0.48490079467334	0.951715428928177	6513
FNTA	5	3	16.2	10	0	8.4149	2890400	3050200	2808800	2091000	2804100	2468600	1320600	2357	2890400	3050200	2808800	2091000	2804100	2468600	FALSE	FALSE	FALSE	FALSE	FALSE	FALSE	2454566.66666667	2916466.66666667	0.0913429522752497	0.19567343061615	0.841623425606328	2339
SLC35B2	6	4	10	15	0	9.9717	7632000	6651200	7625500	11540000	10846000	11434000	4088200	1542	7632000	6651200	7625500	11540000	10846000	11434000	FALSE	FALSE	FALSE	FALSE	FALSE	FALSE	11273333.3333333	7302900	0.00318165001849797	0.0886920183981367	1.5436789951024	347734
NUPL1	7	5	14.3	23	0	25.059	9458800	8064400	7793600	7249500	7817400	8144000	4250700	1513	9458800	8064400	7793600.00000001	7249500	7817400.00000001	8143999.99999999	FALSE	FALSE	FALSE	FALSE	FALSE	FALSE	7736966.66666666	8438933.33333333	0.344839067702553	0.36966205615359	0.916818081274094	9818
YIPF5	6	2	8.2	4	0.00033445	3.7949	0	2077500	1890600	0	0	2105600	4967400	1397	863840.881725341	2077500	1890600	1193454.03695952	652737.64800008	2105600	TRUE	FALSE	FALSE	TRUE	TRUE	FALSE	1317263.89498653	1610646.96057511	0.423603403625601	0.412234195933623	0.81784768930131	81555
CCT3	12	32	58.8	200	0	200.7	488770000	453490000	486530000	444150000	465240000	452920000	91603000	208	488770000	453490000	486530000	444149999.999999	465240000	452920000	FALSE	FALSE	FALSE	FALSE	FALSE	FALSE	454103333.333333	476263333.333333	0.463559008509064	0.435692442306589	0.953471118918805	7203
SMC4	12	20	16.3	46	0	39.25	39379000	37595000	46204000	44613000	42304000	39155000	3696600	1606	39379000	37595000	46203999.9999999	44613000	42304000	39155000	FALSE	FALSE	FALSE	FALSE	FALSE	FALSE	42024000	41059333.3333333	0.771994080651128	0.56139189940802	1.02349445517868	10051
MCM2	7	25	36.9	90	0	107.76	105920000	103050000	94072000	87173000	92503000	96591000	14694000	771	105920000	103050000	94072000	87173000	92503000.0000001	96591000.0000001	FALSE	FALSE	FALSE	FALSE	FALSE	FALSE	92089000	101014000	0.238290788013319	0.312445289559746	0.911645910467856	4171
CDC5L	3	14	22.9	64	0	46.14	31810000	30142000	32575000	30241000	30172000	31293000	5166500	1374	31810000	30142000	32575000	30241000	30172000	31293000	FALSE	FALSE	FALSE	FALSE	FALSE	FALSE	30568666.6666667	31509000	0.630595634480207	0.509323203484761	0.970156674812488	988
TMEM214	11	8	12.9	19	0	13.93	5453000	5248800	5760300	6989700	7412200	7164400	1093800	2476	5453000	5248800.00000001	5760300	6989699.99999999	7412200	7164399.99999999	FALSE	FALSE	FALSE	FALSE	FALSE	FALSE	7188766.66666666	5487366.66666667	0.00651128375878653	0.0892009469033537	1.31005764756623	54867
CSTF1	4	5	13.2	17	0	11.755	6410300	7216400	6417800	6998700	6216200	6722400	2353200	1943	6410300	7216399.99999999	6417799.99999999	6998699.99999999	6216200	6722400	FALSE	FALSE	FALSE	FALSE	FALSE	FALSE	6645766.66666666	6681500	0.947502774694784	0.607777696057592	0.99465189952356	1477
SRP54	5	10	22.5	33	0	30.478	29728000	29480000	30848000	35695000	38185000	35654000	7480100	1145	29728000	29480000	30848000	35695000	38185000	35654000	FALSE	FALSE	FALSE	FALSE	FALSE	FALSE	36511333.3333333	30018666.6666667	0.0164261931187569	0.104725158716049	1.2162876432442	6729
KHDRBS1	14	9	20.1	48	0	27.41	101980000	99316000	106490000	105330000	121490000	126810000	57174000	307	101980000	99316000.0000001	106490000	105330000	121490000	126810000	FALSE	FALSE	FALSE	FALSE	FALSE	FALSE	117876666.666667	102595333.333333	0.12031076581576	0.225398648261179	1.14894764544196	10657
RAD23B	9	10	31.5	59	0	48.878	71185000	75534000	74161000	81353000	78589000	79216000	39995000	393	71185000	75534000	74160999.9999999	81352999.9999999	78589000	79216000.0000001	FALSE	FALSE	FALSE	FALSE	FALSE	FALSE	79719333.3333333	73626666.6666666	0.205734369219386	0.290865365837257	1.08275081492213	5887
DDX50;mcdrh	7	11	25.2	28	0	26.283	18143000	20941000	19180000	17986000	16906000	17167000	3247400	1692	18143000	20941000	19180000	17986000	16906000	17167000	FALSE	FALSE	FALSE	FALSE	FALSE	FALSE	17353000	19421333.3333333	0.156788753237144	0.25716771398418	0.8935019909378	79009
MRPL10	3	2	13.1	6	0.0012887	3.3648	1329000	1411200	0	0	1715000	1301000	658310	2782	1329000	1411200	1599271.5564742	771239.674481051	1715000	1301000	FALSE	FALSE	TRUE	TRUE	FALSE	FALSE	1262413.22482702	1446490.51882473	0.330188679245283	0.361860017260221	0.872742135809312	124995
GORASP2	6	3	11.6	11	0	7.4225	13236000	13755000	18285000	14180000	13849000	16651000	11613000	903	13236000	13755000	18285000	14180000	13849000	16651000	FALSE	FALSE	FALSE	FALSE	FALSE	FALSE	14893333.3333333	15092000	0.957380688124306	0.609478600391425	0.986836292958742	26003
EIF4B	13	17	29.6	65	0	167.83	100660000	86458000	111850000	110780000	95715000	107410000	23804000	570	100660000	86458000.0000001	111850000	110780000	95714999.9999999	107410000	FALSE	FALSE	FALSE	FALSE	FALSE	FALSE	104635000	99656000	0.589752127266001	0.490757263204359	1.04996186882877	1975
HEL-S-2a;PRDX2	6	8	39.3	45	0	56.434	97134000	110760000	87636000	76282000	90026000	80033000	48651000	342	97134000.0000001	110760000	87636000	76282000	90025999.9999999	80033000	FALSE	FALSE	FALSE	FALSE	FALSE	FALSE	82113666.6666667	98510000.0000001	0.0835368109507954	0.184628295650105	0.833556660914289	7001
NOL6	8	9	10.1	19	0	17.33	7337300	7608800	8518000	6820400	7268900	7853800	1071500	2489	7337300	7608800.00000001	8518000.00000001	6820400	7268899.99999999	7853799.99999999	FALSE	FALSE	FALSE	FALSE	FALSE	FALSE	7314366.66666666	7821366.66666667	0.427302996670366	0.414631269777336	0.935177569137532	65083
PPA2	10	2	12.6	7	0	5.7361	2424800	2898100	1970900	2103700	2130000	2440200	1135400	2456	2424800	2898100	1970900	2103700	2130000	2440200	FALSE	FALSE	FALSE	FALSE	FALSE	FALSE	2224633.33333333	2431266.66666667	0.505327413984462	0.455855193648678	0.915010008500369	27068
DYNLRB1;DYNLRB2	10	4	47.9	15	0	13.808	9480400	10316000	9043100	7802000	10224000	8042200	8272100	1090	9480399.99999999	10316000	9043100.00000001	7802000	10224000	8042200	FALSE	FALSE	FALSE	FALSE	FALSE	FALSE	8689400	9613166.66666667	0.30725120236774	0.349141192395885	0.903906101007299	83658
KNS2;KLC1	43	8	22.9	33	0	27.245	14535000	13341000	15700000	15168000	15751000	15662000	2710300	1829	14535000	13341000	15700000	15168000	15751000	15662000	FALSE	FALSE	FALSE	FALSE	FALSE	FALSE	15527000	14525333.3333333	0.374583795782464	0.385801966454166	1.06895997796952	3831
CPSF7	17	7	19.8	21	0	18.196	15915000	13811000	13585000	16706000	17191000	16121000	5209600	1370	15915000	13811000	13585000	16706000	17191000	16121000	FALSE	FALSE	FALSE	FALSE	FALSE	FALSE	16672666.6666667	14437000	0.0857935627081021	0.188045575356068	1.15485673385514	79869
IWS1	7	5	6.2	9	0	8.662	0	4657700	4133700	0	3378800	0	895170	2620	1217338.91597134	4657700	4133700	1136143.48246754	3378800	990753.893777402	TRUE	FALSE	FALSE	TRUE	FALSE	TRUE	1835232.45874831	3336246.30532378	0.132556418793933	0.235449959172525	0.550089019452719	55677
OGDH	18	11	15.9	23	0	21.427	15987000	15906000	13150000	14013000	14637000	13891000	2418400	1927	15987000	15906000	13150000	14013000	14637000	13891000	FALSE	FALSE	FALSE	FALSE	FALSE	FALSE	14180333.3333333	15014333.3333333	0.536625971143174	0.470239766272149	0.944453078169748	4967
EXOC5;DKFZp666H126	6	4	6.1	9	0	7.7959	3390200	3272900	2891000	3428700	3095400	3390100	567950	2865	3390200	3272900	2891000	3428700	3095400	3390100	FALSE	FALSE	FALSE	FALSE	FALSE	FALSE	3304733.33333333	3184700	0.634258231594525	0.510360905318716	1.03769062496729	10640
SQLE;ERG1;DKFZp686B0215	7	3	10	5	0	9.0553	2655500	2481500	2367700	2256500	2038400	2082900	827820	2660	2655500	2481500	2367700	2256500	2038400	2082900	FALSE	FALSE	FALSE	FALSE	FALSE	FALSE	2125933.33333333	2501566.66666667	0.0516093229744728	0.153161483917474	0.849840766453023	6713
HEL-S-45;TGM2	24	21	37.8	113	0	106.93	183310000	179740000	141500000	137290000	123470000	124940000	28012000	509	183310000	179740000	141500000	137290000	123470000	124940000	FALSE	FALSE	FALSE	FALSE	FALSE	FALSE	128566666.666667	168183333.333333	0.0287828338882723	0.123275052527279	0.7644435635715	7052
UBE2K;HIP2	7	6	41.7	32	0	18.495	17751000	17491000	17367000	17453000	17624000	17686000	12353000	868	17751000	17491000	17367000	17453000	17624000	17686000	FALSE	FALSE	FALSE	FALSE	FALSE	FALSE	17587666.6666667	17536333.3333333	0.953570107288198	0.609106	1.00292725579274	3093
HEL-S-164nA;GANAB	13	34	37	160	0	135.06	221440000	250880000	228520000	227630000	235110000	246730000	34479000	438	221440000	250880000	228520000	227630000	235110000	246730000	FALSE	FALSE	FALSE	FALSE	FALSE	FALSE	236490000	233613333.333333	0.855345911949686	0.583399158252009	1.01231379487472	23193
GLMN	5	5	7.6	8	0	10.652	2709600	2585900	2083200	2045000	2143500	1867200	435630	3005	2709600	2585900	2083200	2045000	2143500	1867200	FALSE	FALSE	FALSE	FALSE	FALSE	FALSE	2018566.66666667	2459566.66666667	0.0757306696263411	0.17563188033946	0.820700123327958	11146
IDH3A	13	11	41.8	51	0	51.502	50170000	49110000	43838000	47490000	57709000	57317000	17751000	685	50170000	49109999.9999999	43838000	47490000	57708999.9999999	57317000	FALSE	FALSE	FALSE	FALSE	FALSE	FALSE	54172000	47706000	0.19748427672956	0.285459424453457	1.13553850668679	3419
GRN	8	2	3.9	8	0	3.9959	6735200	6077300	4931800	7732500	6727100	6058400	2657000	1845	6735200	6077300.00000001	4931800	7732499.99999999	6727099.99999999	6058400	FALSE	FALSE	FALSE	FALSE	FALSE	FALSE	6839333.33333333	5914766.66666667	0.216759156492786	0.297718455759199	1.15631498565736	2896
CTSC	5	5	12.1	10	0	13.062	6409100	5629200	4545300	4356000	3872600	4051000	1663500	2178	6409100.00000001	5629199.99999999	4545300	4356000	3872600	4051000	FALSE	FALSE	FALSE	FALSE	FALSE	FALSE	4093200	5527866.66666667	0.0273029966703663	0.12192152861184	0.740466484961046	1075
RETSAT	7	2	7.8	11	0	6.6089	3327300	3107300	3125500	2370500	2765500	2674700	1146800	2452	3327300	3107300	3125500	2370500	2765500	2674700	FALSE	FALSE	FALSE	FALSE	FALSE	FALSE	2603566.66666667	3186700	0.0297447280799112	0.125262111310457	0.817010282319222	54884
SHC1	15	5	12.1	9	0	11.025	5493200	5663100	6563200	5006400	6726800	5233000	1300200	2369	5493200	5663099.99999999	6563200	5006400	6726799.99999999	5233000	FALSE	FALSE	FALSE	FALSE	FALSE	FALSE	5655399.99999999	5906500	0.650092489826119	0.516364963656758	0.957487513756031	6464
ABCD3	4	2	3.2	9	0.0012966	3.4097	4132800	5347700	5403400	4109500	4503400	4085900	812060	2673	4132799.99999999	5347700	5403400	4109500	4503400	4085900	FALSE	FALSE	FALSE	FALSE	FALSE	FALSE	4232933.33333333	4961300	0.1559008509064	0.25708142765567	0.853190360053481	5825
ATP5C1	5	9	36	60	0	39.367	75193000	79505000	69079000	81222000	67301000	74021000	39780000	395	75193000	79505000	69079000.0000001	81222000	67301000	74021000	FALSE	FALSE	FALSE	FALSE	FALSE	FALSE	74181333.3333333	74592333.3333334	0.93559008509064	0.604297467080809	0.994490050362637	509
CHURC1-FNTB;FNTB	4	2	4.1	6	0	4.0864	5450000	6031400	4869200	0	0	0	2463200	1911	5450000	6031400	4869200.00000001	818135.222703563	1496525.91263745	3731290.83000538	FALSE	FALSE	FALSE	TRUE	TRUE	TRUE	2015317.32178213	5450200	0.0074361820199778	0.0894132929348408	0.369769425302215	100529261
UBE2Z	8	6	18.8	19	0	12.41	14856000	15976000	16317000	20847000	21110000	21235000	7635000	1136	14856000	15976000	16317000	20847000	21110000	21235000	FALSE	FALSE	FALSE	FALSE	FALSE	FALSE	21064000	15716333.3333333	0.0050314465408805	0.0886920183981367	1.3402617234724	65264
CDC27	11	3	4.6	7	0	6.0314	1635900	1766700	1958300	1814800	1896500	1437300	320200	3136	1635900	1766700	1958300	1814800	1896500	1437300	FALSE	FALSE	FALSE	FALSE	FALSE	FALSE	1716200	1786966.66666667	0.667813540510544	0.523741962172731	0.960398440560355	996
ZC3H11A	9	7	12.4	16	0	15.827	6822300	4836600	5454600	6912100	7416500	7290200	1018600	2520	6822299.99999999	4836600	5454600	6912100	7416500	7290199.99999999	FALSE	FALSE	FALSE	FALSE	FALSE	FALSE	7206266.66666666	5704500	0.0462819089900111	0.143710121140488	1.26325999941567	9877
MRPL12	11	8	22.9	33	0	32.016	46713000	48324000	40467000	46981000	47525000	44876000	13738000	805	46713000	48324000	40467000	46981000	47525000	44876000	FALSE	FALSE	FALSE	FALSE	FALSE	FALSE	46460666.6666666	45168000	0.699297077321495	0.534678760699839	1.02861908135553	6182
NQO1	9	8	37.1	36	0	28.286	34529000	36406000	38533000	66018000	65162000	69400000	28812000	496	34529000	36406000	38533000	66018000.0000001	65161999.9999999	69399999.9999999	FALSE	FALSE	FALSE	FALSE	FALSE	FALSE	66860000	36489333.3333333	0.00122086570477247	0.0886920183981367	1.83232	1728
GDI2	12	21	68.8	149	0	145.22	234510000	246220000	233370000	218230000	232480000	241590000	52693000	324	234510000	246220000	233370000	218230000	232480000	241590000	FALSE	FALSE	FALSE	FALSE	FALSE	FALSE	230766666.666667	238033333.333333	0.636884942656308	0.510772200628753	0.969472062736311	2665
DDX24	14	5	9.6	10	0	10.187	5308200	4363300	6227200	5109000	5323400	4289000	944750	2576	5308199.99999999	4363300	6227200.00000001	5108999.99999999	5323400	4289000	FALSE	FALSE	FALSE	FALSE	FALSE	FALSE	4907133.33333333	5299566.66666667	0.549944506104329	0.476291645894037	0.925949920433746	57062
UBQLN2	5	3	18.9	8	0	29.088	2939800	2495300	3724000	3858500	3336800	0	1411800	2299	2939800	2495300	3724000	3858500	3336800	813606.262736409	FALSE	FALSE	FALSE	FALSE	FALSE	TRUE	2669635.42091214	3053033.33333333	0.357898631150573	0.376952671246451	0.874420659533841	29978
MAPRE1	3	9	49.2	36	0	40.735	37242000	37325000	4.8e+07	53755000	44262000	51979000	20200000	637	37242000	37325000	48000000.0000001	53755000	44262000	51979000	FALSE	FALSE	FALSE	FALSE	FALSE	FALSE	49998666.6666667	40855666.6666667	0.0775804661487236	0.177952813647375	1.22378780585312	22919
LIG1	9	3	4.4	11	0	8.7229	3541300	0	0	2670100	3504200	0	331810	3118	3541300	839480.86733798	1104742.22768989	2670100	3504200	1152744.88399435	FALSE	TRUE	TRUE	FALSE	FALSE	TRUE	2442348.29466478	1828507.69834263	0.293562708102109	0.342757952525637	1.3357057762888	3978
RPL18A	12	11	53.2	69	0	39.425	280920000	294720000	326200000	279020000	248600000	265970000	194620000	106	280920000	294720000	326200000	279020000	248600000	265970000	FALSE	FALSE	FALSE	FALSE	FALSE	FALSE	264530000	300613333.333333	0.133481317055124	0.236341700215696	0.879967621751086	6142
KIF2A	11	6	8.3	10	0	13.985	5954500	5454400	5633600	7310600	7596100	6317600	1080700	2485	5954500	5454400	5633600	7310599.99999999	7596099.99999999	6317600	FALSE	FALSE	FALSE	FALSE	FALSE	FALSE	7074766.66666666	5680833.33333333	0.0306326304106548	0.125262111310457	1.24537479829837	3796
GLUD1;GLUD2	15	20	43.9	70	0	82.25	91835000	94663000	84568000	99013000	104360000	1.06e+08	20966000	618	91834999.9999999	94662999.9999999	84568000	99013000.0000001	104360000	1.06e+08	FALSE	FALSE	FALSE	FALSE	FALSE	FALSE	103124333.333333	90355333.3333333	0.0823899371069182	0.183219914764345	1.1413198261678	2746
LIMA1	14	18	32.4	58	0	44.466	58266000	65741000	73007000	78611000	77967000	83133000	11569000	905	58266000	65741000	73007000	78611000	77967000	83133000	FALSE	FALSE	FALSE	FALSE	FALSE	FALSE	79903666.6666667	65671333.3333333	0.0448020717721051	0.14320794805531	1.2167206391424	51474
CD44	38	10	31.9	59	0	54.491	213540000	239560000	199380000	182980000	153100000	162790000	87056000	215	213540000	239560000	199380000	182980000	153100000	162790000	FALSE	FALSE	FALSE	FALSE	FALSE	FALSE	166290000	217493333.333333	0.0197928227894932	0.109893155667484	0.764575159391859	960
ITCH;WWP1;WWP2	16	2	3.1	6	0.00064956	3.4314	1331300	1433200	1375900	0	0	1420500	223260	3237	1331300	1433200	1375900	1344232.86212955	1417223.25990487	1420500	FALSE	FALSE	FALSE	TRUE	TRUE	FALSE	1393985.37401147	1380133.33333333	0.873473917869034	0.587089648157957	1.01003674090291	83737
GLTSCR2	10	4	11.1	7	0	7.234	4136900	3272300	4096700	4411100	4333900	4577900	1823000	2117	4136900	3272300	4096700	4411100	4333900	4577900	FALSE	FALSE	FALSE	FALSE	FALSE	FALSE	4440966.66666667	3835300	0.124269330373659	0.228195763327618	1.15791898069686	29997
PFN2	10	5	63.7	22	0	32.741	23116000	22171000	22680000	23075000	20698000	23045000	23614000	573	23116000	22171000	22680000	23075000	20698000	23045000	FALSE	FALSE	FALSE	FALSE	FALSE	FALSE	22272666.6666666	22655666.6666667	0.791083980762116	0.567345918299545	0.983094737151853	5217
LEO1	3	2	3.9	6	0	6.6847	0	2988200	1981000	1948700	1912100	2075200	350610	3097	1402103.25715417	2988200	1981000	1948700	1912100	2075200	TRUE	FALSE	FALSE	FALSE	FALSE	FALSE	1978666.66666667	2123767.75238472	0.891268960414354	0.592608245608678	0.931677517207272	123169
ABHD14B;HEL-S-299	7	8	50.8	36	0	29.826	34566000	44092000	45345000	57611000	58503000	62278000	28616000	499	34566000	44092000.0000001	45345000	57611000	58502999.9999999	62278000	FALSE	FALSE	FALSE	FALSE	FALSE	FALSE	59464000	41334333.3333334	0.00850906400295967	0.0909819471968555	1.43861035620106	84836
TOE1	3	4	15.3	6	0	7.5005	2167300	1744000	1549700	0	0	0	517270	2916	2167300	1744000	1549700	614290.232258573	1301951.51674544	1330656.91322338	FALSE	FALSE	FALSE	TRUE	TRUE	TRUE	1082299.5540758	1820333.33333333	0.0241583425823159	0.117828321661748	0.594561190666067	114034
RNP24;TMED2	6	4	21.9	10	0	10.738	33290000	27119000	21429000	32671000	0	36978000	20732000	625	33290000	27119000	21429000	32671000	1274422.39271188	36978000	FALSE	FALSE	FALSE	FALSE	TRUE	FALSE	23641140.7975706	27279333.3333333	0.237735849056604	0.312157396252043	0.866631911736746	10959
APOA1BP	6	8	31.9	29	0	23.546	41705000	39500000	33474000	40511000	41920000	43358000	15730000	746	41705000	39500000	33474000	40511000	41920000	43358000	FALSE	FALSE	FALSE	FALSE	FALSE	FALSE	41929666.6666667	38226333.3333334	0.287421383647799	0.341314100456656	1.09687911474638	128240
TBP;TBPL2	10	2	6.2	9	0.0044577	2.5885	2161800	1999600	1918400	1973200	0	1607300	1294300	2373	2161800	1999600	1918400	1973200	1423095.58189417	1607300	FALSE	FALSE	FALSE	FALSE	TRUE	FALSE	1667865.19396472	2026600	0.0784683684794673	0.178766715048663	0.822986871590211	6908
GHITM	8	6	18.7	19	0	13.711	10205000	9047100	7846200	11007000	11786000	12493000	4921900	1405	10205000	9047100.00000001	7846200	11007000	11786000	12493000	FALSE	FALSE	FALSE	FALSE	FALSE	FALSE	11762000	9032766.66666667	0.0241953385127636	0.117828321661748	1.30214810523169	27069
DIAPH3	9	3	3.1	8	0	6.3289	3208400	2616800	3584900	3096600	2834000	3087400	349280	3098	3208400	2616800	3584900	3096600	2834000	3087400	FALSE	FALSE	FALSE	FALSE	FALSE	FALSE	3006000	3136700	0.732889382167962	0.548249329221493	0.958332004973379	81624
PLS3	14	13	41.5	57	0	104.2	48177000	50401000	43382000	46523000	42366000	43468000	8267900	1091	48177000	50401000	43382000	46523000	42365999.9999999	43468000	FALSE	FALSE	FALSE	FALSE	FALSE	FALSE	44119000	47320000	0.386422493525712	0.392325851989082	0.932354184277261	5358
STK24;HEL-S-95	11	3	25.2	25	0	26.923	14175000	14145000	12999000	10265000	11561000	11335000	4598900	1458	14175000	14145000	12999000	10265000	11561000	11335000	FALSE	FALSE	FALSE	FALSE	FALSE	FALSE	11053666.6666667	13773000	0.0197558268590455	0.109893155667484	0.802560565357341	8428
NCSTN	7	4	7	7	0	6.9389	4224300	3847500	4076900	4126000	4225900	4021600	984120	2539	4224300	3847500	4076900	4126000	4225900	4021600	FALSE	FALSE	FALSE	FALSE	FALSE	FALSE	4124500	4049566.66666667	0.771217166111728	0.561259964271322	1.01850403746903	23385
RBM39;DKFZp781C0423;DKFZp686A11192;RNPC2;DKFZp781I1140;DKFZp686C17209	40	14	33.5	69	0	77.49	51185000	46879000	50468000	44850000	47867000	44770000	13599000	815	51184999.9999999	46879000	50467999.9999999	44850000	47867000	44770000	FALSE	FALSE	FALSE	FALSE	FALSE	FALSE	45829000	49510666.6666666	0.276211616722161	0.334880308505089	0.925638919559422	9584
DDX19A;DDX19B;DKFZp762C1313;DKFZp686C21137;hCG_1998531	35	16	41.6	60	0	79.606	50902000	42372000	45665000	52226000	51442000	52312000	11397000	910	50902000	42372000	45665000	52226000.0000001	51442000	52312000	FALSE	FALSE	FALSE	FALSE	FALSE	FALSE	51993333.3333334	46313000	0.154975952645209	0.257029523069617	1.12265094753813	55308
	8	0	23.5	48	0	52.183	42753000	42812000	38757000	38375000	44537000	41067000	7049500	1178	42753000	42812000	38757000	38375000	44537000	41067000	FALSE	FALSE	FALSE	FALSE	FALSE	FALSE	41326333.3333333	41440666.6666667	0.963596004439512	0.611067529012048	0.997241035375879	NA
HAGH	7	2	11.3	5	0	5.4091	2707600	2623900	0	2986900	3324100	3948200	1355900	2337	2707600	2623900	423206.879545419	2986900	3324100	3948200	FALSE	FALSE	TRUE	FALSE	FALSE	FALSE	3419733.33333333	1918235.62651514	0.0563817980022198	0.157500408365429	1.78274935887098	3029
SDAD1	4	6	10.5	18	0	12.72	7026000	6915100	7092800	8524300	8098800	7258000	1408100	2302	7026000	6915100	7092800.00000001	8524300	8098800	7257999.99999999	FALSE	FALSE	FALSE	FALSE	FALSE	FALSE	7960366.66666666	7011300	0.120865704772475	0.226185588594861	1.13536243872986	55153
ZC3H18;NHN1	10	4	4	6	0	6.6231	0	0	3682900	4046900	0	4366200	554450	2878	1662802.07792962	635579.518870458	3682900	4046900	935152.883340431	4366200	TRUE	TRUE	FALSE	FALSE	TRUE	FALSE	3116084.29444681	1993760.53226669	0.305808361080281	0.348725734801435	1.56291803554971	124245
ANKRD17	16	3	8.4	19	0	18.822	5946300	6134500	6344200	7414100	6849300	6422100	919800	2595	5946300	6134500	6344200	7414100.00000001	6849300	6422100.00000001	FALSE	FALSE	FALSE	FALSE	FALSE	FALSE	6895166.66666667	6141666.66666667	0.145394006659267	0.247251788090293	1.12268656716418	26057
ALDH1L2	5	5	6.8	16	0	12.706	3470400	3510300	3485000	4962900	4694700	4422600	458100	2982	3470400	3510300	3485000	4962900	4694700	4422600	FALSE	FALSE	FALSE	FALSE	FALSE	FALSE	4693400	3488566.66666667	0.00540140584535701	0.0886920183981367	1.34536629179128	160428
CSTF2	7	5	23.3	32	0	39.942	24710000	23411000	28447000	24577000	22867000	22807000	6428400	1230	24710000	23411000	28447000	24577000	22867000	22807000	FALSE	FALSE	FALSE	FALSE	FALSE	FALSE	23417000	25522666.6666667	0.33322234554199	0.363911697180206	0.91749817155992	1478
GBE1	5	5	9.7	13	0	10.562	6703800	7202700	8109900	6111100	6161500	6008000	1383500	2317	6703800	7202700.00000001	8109899.99999999	6111100.00000001	6161500	6007999.99999999	FALSE	FALSE	FALSE	FALSE	FALSE	FALSE	6093533.33333333	7338800	0.0458009618941916	0.143588827279953	0.830317399756545	2632
LSM12	4	2	19.5	12	0	5.0798	4742000	3841100	4101000	4975400	3889000	3878600	4413800	1489	4742000	3841100	4101000	4975400	3889000	3878600	FALSE	FALSE	FALSE	FALSE	FALSE	FALSE	4247666.66666667	4228033.33333333	0.988087310395857	0.618410282375777	1.00464360892771	124801
HNRNPK	3	1	56.3	295	0	323.31	979910000	1063200000	1213800000	1064900000	950500000	1091500000	278740000	59	979909999.999999	1063200000	1213800000	1064900000	950500000.000001	1091500000	FALSE	FALSE	FALSE	FALSE	FALSE	FALSE	1035633333.33333	1085636666.66667	0.618867924528302	0.504958862876244	0.95394100543153	3190
KRI1;FLJ12949	9	5	8.6	11	0	8.8033	6330900	5500400	6016300	7937500	6710800	7683700	1258300	2395	6330900	5500400	6016300	7937500.00000001	6710800.00000001	7683700.00000001	FALSE	FALSE	FALSE	FALSE	FALSE	FALSE	7444000.00000001	5949200	0.0305956344802072	0.125262111310457	1.25126067370403	65095
CNDP2	23	11	31.1	40	0	42.327	42555000	39331000	35935000	40532000	41325000	41345000	9344700	1012	42555000	39331000	35935000	40532000	41325000	41345000	FALSE	FALSE	FALSE	FALSE	FALSE	FALSE	41067333.3333333	39273666.6666667	0.539289678135405	0.47196318817262	1.04567097546278	55748
	1	1	42.6	131	0	230.88	314600000	329690000	305790000	282880000	298780000	282490000	73501000	252	314600000	329690000	305790000	282880000	298780000	282490000	FALSE	FALSE	FALSE	FALSE	FALSE	FALSE	288050000	316693333.333333	0.165482796892342	0.261633230383589	0.909554984843381	NA
SNRPB;SNRPN	17	9	40.7	66	0	36.655	111150000	106320000	90323000	86988000	88990000	89444000	41146000	382	111150000	106320000	90323000.0000001	86987999.9999999	88989999.9999999	89444000	FALSE	FALSE	FALSE	FALSE	FALSE	FALSE	88473999.9999999	102597666.666667	0.109655937846837	0.213301907423128	0.86233929946425	6628
ZPR1	4	7	21	31	0	21.904	11868000	11396000	11395000	12683000	12795000	12269000	3605900	1621	11868000	11396000	11395000	12683000	12795000	12269000	FALSE	FALSE	FALSE	FALSE	FALSE	FALSE	12582333.3333333	11553000	0.168886422493526	0.26267788992908	1.08909662713869	8882
NRBP1	4	6	13.4	19	0	16.748	6551800	9272600	9441800	9087000	11762000	9465300	3610000	1620	6551799.99999999	9272600	9441799.99999999	9087000.00000001	11762000	9465299.99999999	FALSE	FALSE	FALSE	FALSE	FALSE	FALSE	10104766.6666667	8422066.66666666	0.169034406215316	0.26267788992908	1.19979656616349	29959
PRMT3	5	6	14.9	17	0	12.861	4661500	5267000	4380800	4673600	6374800	5793700	1395600	2308	4661500	5267000	4380800	4673600	6374800	5793699.99999999	FALSE	FALSE	FALSE	FALSE	FALSE	FALSE	5614033.33333333	4769766.66666667	0.171439141694414	0.264811845306769	1.17700376678104	10196
VBP1	4	9	53.8	36	0	25.678	73304000	81998000	80844000	87292000	87052000	77852000	39708000	396	73304000	81997999.9999999	80844000	87292000	87051999.9999999	77852000	FALSE	FALSE	FALSE	FALSE	FALSE	FALSE	84065333.3333333	78715333.3333333	0.4055123936367	0.40160419726357	1.06796642754906	7411
GRPEL1	2	2	11.2	5	0	4.9441	0	10236000	6242900	3579000	0	7288100	2727400	1825	1152713.82677549	10236000	6242900	3579000	1195317.46890716	7288100.00000001	TRUE	FALSE	FALSE	FALSE	TRUE	FALSE	4020805.82296906	5877204.60892516	0.58708842027377	0.490757263204359	0.684135756795507	80273
CSRP1;DKFZp686M148	13	10	70.1	59	0	101.88	93771000	102430000	105370000	108190000	93584000	105200000	53160000	322	93771000	102430000	105370000	108190000	93583999.9999999	105200000	FALSE	FALSE	FALSE	FALSE	FALSE	FALSE	102324666.666667	100523666.666667	0.829226785053644	0.575193207022709	1.01791617894293	1465
ASNS	7	16	40.6	69	0	52.311	44223000	47529000	59556000	76608000	82134000	77808000	16148000	733	44223000	47529000	59556000.0000001	76608000	82134000	77807999.9999999	FALSE	FALSE	FALSE	FALSE	FALSE	FALSE	78850000	50436000	0.00517943026267111	0.0886920183981367	1.56336743595844	440
FOXK1;KIAA0415	5	4	6.7	7	0	6.5991	7004500	6458700	8703400	8190000	8127300	7422900	1551700	2231	7004499.99999999	6458700	8703400	8190000.00000001	8127300.00000001	7422899.99999999	FALSE	FALSE	FALSE	FALSE	FALSE	FALSE	7913400	7388866.66666667	0.462819089900111	0.435240972607198	1.07098968718703	221937
SMARCA5	11	17	17.8	35	0	37.197	21730000	20872000	20503000	20299000	20976000	19016000	2454900	1917	21730000	20872000	20503000	20299000	20976000	19016000	FALSE	FALSE	FALSE	FALSE	FALSE	FALSE	20097000	21035000	0.495893451720311	0.451162390948546	0.955407653910149	8467
EIF4G2;AAG1	17	21	27	60	0	61.446	34691000	35569000	36225000	38779000	39389000	38599000	4883200	1412	34691000	35569000	36225000	38779000	39389000	38599000	FALSE	FALSE	FALSE	FALSE	FALSE	FALSE	38922333.3333333	35495000	0.1220495745468	0.227638874357184	1.09655820068554	1982
NDC1	7	4	13.6	9	0	9.0626	4820800	5410900	5325100	4220300	2958000	4048400	1555000	2230	4820800	5410900.00000001	5325099.99999999	4220300	2958000	4048400	FALSE	FALSE	FALSE	FALSE	FALSE	FALSE	3742233.33333333	5185600	0.0206437291897891	0.112221775117039	0.721658695875758	55706
SUPT5H	6	10	12.5	28	0	25.104	10901000	9973600	10835000	13068000	11558000	13701000	1614200	2202	10901000	9973600.00000001	10835000	13068000	11558000	13701000	FALSE	FALSE	FALSE	FALSE	FALSE	FALSE	12775666.6666667	10569866.6666667	0.0440251572327044	0.142508578226033	1.20868758987814	6829
HEL107;TKT	14	22	46	124	0	80.676	236380000	236160000	216580000	219580000	220570000	209480000	54764000	316	236380000	236160000	216580000	219580000	220570000	209480000	FALSE	FALSE	FALSE	FALSE	FALSE	FALSE	216543333.333333	229706666.666667	0.392563817980022	0.39543337849119	0.942695031344324	7086
NLE1	7	6	15.6	17	0	18.669	6754700	6119800	6214000	6953500	6690500	5849300	1823700	2115	6754700	6119800	6214000	6953500	6690500.00000001	5849300	FALSE	FALSE	FALSE	FALSE	FALSE	FALSE	6497766.66666667	6362833.33333333	0.813429522752497	0.571635698682826	1.02120648558032	54475
POLDIP3;DKFZp434G0310	12	8	25.3	16	0	17.775	8134400	8342700	7622500	6571800	5058000	7574200	1911700	2087	8134399.99999999	8342699.99999999	7622499.99999999	6571800	5058000	7574199.99999999	FALSE	FALSE	FALSE	FALSE	FALSE	FALSE	6401333.33333333	8033199.99999999	0.0637069922308546	0.161361143648364	0.796859698916165	84271
ERGIC1	3	5	27.7	18	0	19.805	15935000	14848000	10362000	10069000	11800000	10978000	6075600	1266	15935000	14848000	10362000	10069000	11800000	10978000	FALSE	FALSE	FALSE	FALSE	FALSE	FALSE	10949000	13715000	0.124861265260821	0.228195763327618	0.798323004010209	57222
SMPD4	17	3	10.5	5	0	4.4395	1710100	2124600	1827500	1775100	1809100	1933700	651440	2795	1710100	2124600	1827500	1775100	1809100	1933700	FALSE	FALSE	FALSE	FALSE	FALSE	FALSE	1839300	1887400	0.795708472068072	0.568104058977983	0.974515206103636	55627
B2M	7	3	34.4	13	0	9.4241	41182000	37825000	48641000	37354000	29705000	26304000	39189000	402	41182000	37825000	48641000	37354000	29705000	26304000	FALSE	FALSE	FALSE	FALSE	FALSE	FALSE	31121000	42549333.3333333	0.0290048094709582	0.123750601322579	0.731409814489847	567
FUBP1	10	18	37.2	106	0	127.72	151640000	147130000	162380000	147280000	127390000	149430000	31654000	461	151640000	147130000	162380000	147280000	127390000	149430000	FALSE	FALSE	FALSE	FALSE	FALSE	FALSE	141366666.666667	153716666.666667	0.309507954125046	0.350460047969472	0.919657378293397	8880
STK26;MST4	9	1	20.8	11	0	6.281	2582900	2666500	2691300	3836600	2605100	3667600	1041900	2502	2582900	2666500	2691300	3836600	2605100	3667600	FALSE	FALSE	FALSE	FALSE	FALSE	FALSE	3369766.66666667	2646900	0.0771735109137995	0.177675183078034	1.2730993489239	51765
APBB1IP	2	4	6.5	7	0	7.5494	3958600	4145900	4364400	6274700	4587400	4904600	1279000	2382	3958600	4145900	4364400	6274700	4587399.99999999	4904600	FALSE	FALSE	FALSE	FALSE	FALSE	FALSE	5255566.66666666	4156300	0.0541620421753607	0.154766368898176	1.26448203129386	54518
TBK1	2	2	4.4	5	0	4.7509	2759600	2783900	2536200	2790500	0	0	450130	2991	2759600	2783900	2536200	2790500	1718221.16092205	1582306.12102792	FALSE	FALSE	FALSE	FALSE	TRUE	TRUE	2030342.42731666	2693233.33333333	0.0598964113947466	0.157884984833965	0.753868000290849	29110
SEC24A	3	6	7.9	13	0	9.5606	3734600	2922300	3177600	3019200	3925800	2927000	548790	2882	3734600	2922300	3177600	3019200	3925800	2927000	FALSE	FALSE	FALSE	FALSE	FALSE	FALSE	3290666.66666667	3278166.66666667	0.99874213836478	0.619918209964713	1.00381310691952	10802
NUP133	4	14	17.2	33	0	38.449	16499000	14490000	15821000	13700000	11420000	12248000	1635100	2193	16499000	14490000	15821000	13700000	11420000	12248000	FALSE	FALSE	FALSE	FALSE	FALSE	FALSE	12456000	15603333.3333333	0.0284498705142434	0.123275052527279	0.798290963469343	55746
ARFIP1	6	3	15.2	4	0	8.3894	3747600	3862700	0	3854300	0	0	1365900	2330	3747600	3862700	663178.979958963	3854300	2103619.17783437	1090613.6137636	FALSE	FALSE	TRUE	FALSE	TRUE	TRUE	2349510.93053266	2757826.32665299	0.949019607843137	0.608242461459507	0.851943034927844	27236
SLC25A24	4	16	36.7	56	0	40.915	55300000	56938000	46730000	53581000	59773000	51779000	12997000	843	55300000	56938000.0000001	46730000	53581000	59773000	51779000.0000001	FALSE	FALSE	FALSE	FALSE	FALSE	FALSE	55044333.3333334	52989333.3333334	0.657602663706992	0.519611602471315	1.03878138996528	29957
LAMP2	7	3	8	11	0	7.02	11347000	10702000	7801200	12006000	13926000	16197000	6374300	1237	11347000	10702000	7801199.99999999	12006000	13926000	16197000	FALSE	FALSE	FALSE	FALSE	FALSE	FALSE	14043000	9950066.66666666	0.0276729559748428	0.122107350185253	1.4113473276561	3920
TAF15	6	5	26.1	21	0	17.742	44050000	46787000	39101000	61372000	44834000	42545000	10238000	965	44050000	46787000	39101000	61372000	44834000	42545000	FALSE	FALSE	FALSE	FALSE	FALSE	FALSE	49583666.6666667	43312666.6666667	0.313947465778764	0.353534771924041	1.14478443565393	8148
IKBKAP;IKBKAP variant protein;DKFZp781H1425	11	8	7.6	14	0	15.605	7739100	7073400	7139600	6968400	6373100	6697600	726440	2734	7739100	7073400	7139600	6968400	6373100.00000001	6697600.00000001	FALSE	FALSE	FALSE	FALSE	FALSE	FALSE	6679700.00000001	7317366.66666667	0.216796152423233	0.297718455759199	0.912855717676214	8518
STAT3	8	7	12.1	16	0	16.555	8404300	8019200	7082200	7316900	7196500	6622500	1189100	2428	8404300	8019199.99999999	7082200	7316900	7196499.99999999	6622499.99999999	FALSE	FALSE	FALSE	FALSE	FALSE	FALSE	7045299.99999999	7835233.33333333	0.225453200147984	0.303494427684243	0.899181900560289	6774
EIF2S2	4	8	21.6	34	0	22.399	38867000	35783000	39427000	41886000	38426000	34218000	11937000	887	38867000	35783000	39427000	41886000	38426000	34218000	FALSE	FALSE	FALSE	FALSE	FALSE	FALSE	38176666.6666666	38025666.6666667	0.986533481317055	0.618292266217229	1.00397100204248	8894
U2AF1;U2AF1L4;DKFZp313J1712	16	8	29.2	21	0	28.705	37367000	40601000	38277000	44345000	44693000	41129000	23410000	576	37367000	40601000	38277000	44345000	44693000	41128999.9999999	FALSE	FALSE	FALSE	FALSE	FALSE	FALSE	43389000	38748333.3333334	0.122900480947096	0.228195763327618	1.11976429093724	102724594
U2AF2	5	11	36.5	45	0	51.455	55881000	47718000	41720000	44441000	44971000	38591000	18698000	659	55881000	47717999.9999999	41720000	44441000	44971000	38591000	FALSE	FALSE	FALSE	FALSE	FALSE	FALSE	42667666.6666666	48439666.6666666	0.25952645209027	0.324748147686198	0.880841459134731	11338
HDAC1	8	6	20.1	26	0	31.918	40807000	38198000	36669000	38254000	33262000	31958000	11010000	931	40807000	38198000	36669000	38254000	33262000	31958000	FALSE	FALSE	FALSE	FALSE	FALSE	FALSE	34491333.3333333	38558000	0.200369959304477	0.287646847379847	0.894531182461054	3065
YTHDF2	6	6	17.4	16	0	18.252	18960000	18181000	24122000	21119000	21173000	20057000	6767800	1202	18960000	18181000	24122000	21119000	21173000	20057000	FALSE	FALSE	FALSE	FALSE	FALSE	FALSE	20783000	20421000	0.796485386607473	0.568104058977983	1.01772684981147	51441
RUVBL1	8	18	46.9	111	0	123.35	176110000	171010000	172940000	173260000	169350000	166010000	48982000	341	176110000	171010000	172940000	173260000	169350000	166010000	FALSE	FALSE	FALSE	FALSE	FALSE	FALSE	169540000	173353333.333333	0.689752127266001	0.530652178583135	0.978002538168673	8607
SSB	9	20	45.3	70	0	137.04	165960000	172850000	161050000	162770000	151560000	166590000	47147000	348	165960000	172850000	161050000	162770000	151560000	166590000	FALSE	FALSE	FALSE	FALSE	FALSE	FALSE	160306666.666667	166620000	0.5669256381798	0.483120948131307	0.962109390629376	6741
DUSP3	5	5	30.3	9	0	10.24	6790600	7868200	5866700	9840000	8467400	6582100	4271600	1508	6790600	7868200	5866700	9840000.00000001	8467400.00000001	6582100	FALSE	FALSE	FALSE	FALSE	FALSE	FALSE	8296500	6841833.33333333	0.177580466148724	0.269521387387147	1.21261357823196	1845
EML4	5	2	1.9	6	0	3.8622	1949800	1693700	1712700	1734500	0	0	194000	3274	1949800	1693700	1712700	1734500	1350159.71144818	415410.087133101	FALSE	FALSE	FALSE	FALSE	TRUE	TRUE	1166689.93286043	1785400	0.0740288568257492	0.173606048640408	0.653461371603242	27436
RAN	9	12	40.8	95	0	115.3	399390000	447110000	502460000	400740000	358650000	373530000	261450000	68	399390000	447109999.999999	502460000	400740000	358650000	373530000	FALSE	FALSE	FALSE	FALSE	FALSE	FALSE	377640000	449653333.333333	0.080725120236774	0.181769607136122	0.839846993239236	5901
AIP	25	11	39.5	37	0	37.169	22545000	25214000	24829000	20314000	21438000	21081000	8016100	1108	22545000	25214000	24829000	20314000	21438000	21081000	FALSE	FALSE	FALSE	FALSE	FALSE	FALSE	20944333.3333333	24196000	0.0634110247872734	0.161323718090422	0.865611	9049
CWC22	2	6	7.9	16	0	16.839	7885400	7524500	7535300	7372500	7359000	7776200	1200700	2421	7885400.00000001	7524500	7535299.99999999	7372500	7359000	7776200	FALSE	FALSE	FALSE	FALSE	FALSE	FALSE	7502566.66666667	7648400	0.750203477617462	0.554040868108836	0.980932831267542	57703
POLR1A	6	2	2	7	0.00066094	3.6578	1328700	1164900	2125700	0	0	1299800	122120	3362	1328700	1164900	2125700	1424628.77381902	1196101.37168457	1299800	FALSE	FALSE	FALSE	TRUE	TRUE	FALSE	1306843.38183453	1539766.66666667	0.406585275619682	0.401971858796141	0.848728193774726	25885
GPHN	11	4	6	11	0	7.9182	4188600	4012900	3702400	4344100	5197100	5169800	762050	2711	4188600	4012900	3702400	4344100	5197100	5169800	FALSE	FALSE	FALSE	FALSE	FALSE	FALSE	4903666.66666667	3967966.66666667	0.039622641509434	0.137340874275837	1.23581347289544	10243
POLR2C	5	4	29.7	11	0	18.167	6018600	6775800	6318300	5423500	5739000	5125200	4642400	1454	6018600	6775800	6318299.99999999	5423500	5739000	5125200	FALSE	FALSE	FALSE	FALSE	FALSE	FALSE	5429233.33333333	6370900	0.0566037735849057	0.157500408365429	0.852192521203179	5432
MYO1C	11	5	29.5	104	0	82.396	75043000	74011000	72085000	100600000	114690000	107360000	10126000	972.5	75043000.0000001	74011000.0000001	72085000	100600000	114690000	107360000	FALSE	FALSE	FALSE	FALSE	FALSE	FALSE	107550000	73713000	0.00366259711431742	0.0886920183981367	1.45903707622807	4641
PCYOX1	8	2	5	8	0	5.4017	0	3369700	2375900	0	3118800	4445100	890650	2624	445669.884151468	3369700	2375900	1348120.73234801	3118800	4445100	TRUE	FALSE	FALSE	TRUE	FALSE	FALSE	2970673.57744933	2063756.62805049	0.24913059563448	0.318878781622289	1.43944956351542	51449
NIT1	7	9	31.1	37	0	32.542	27252000	24718000	20745000	35272000	35095000	44068000	11312000	913	27252000	24718000	20745000	35272000	35095000	44068000	FALSE	FALSE	FALSE	FALSE	FALSE	FALSE	38145000	24238333.3333333	0.00632630410654828	0.0886920183981367	1.57374681977584	4817
	1	1	4.1	4	0	4.5386	2996900	3388500	3191000	3867900	3821800	3775500	811810	2674	2996900	3388500	3191000	3867900	3821800	3775500	FALSE	FALSE	FALSE	FALSE	FALSE	FALSE	3821733.33333333	3192133.33333334	0.0291157972623011	0.123908847099548	1.19723486905309	NA
HEL-S-124m;HSPA9	12	39	59.8	267	0	323.31	709490000	675110000	687210000	813040000	754090000	7.85e+08	124100000	162	709490000	675109999.999999	687210000	813040000.000001	754089999.999999	7.85e+08	FALSE	FALSE	FALSE	FALSE	FALSE	FALSE	784043333.333333	690603333.333333	0.0668146503884573	0.165330227860738	1.13530198232463	3313
TMCO1	6	3	35.6	14	0	33.178	11190000	13281000	11946000	14418000	15749000	12386000	16439000	724	11190000	13281000	11946000	14418000	15749000	12386000	FALSE	FALSE	FALSE	FALSE	FALSE	FALSE	14184333.3333333	12139000	0.137994820569737	0.241845002131282	1.16849273690859	54499
ZC3H15	6	7	18.1	19	0	20.393	17148000	21612000	24529000	16788000	20366000	20335000	5102200	1382	17148000	21612000	24529000	16788000	20366000	20335000	FALSE	FALSE	FALSE	FALSE	FALSE	FALSE	19163000	21096333.3333334	0.455197928227895	0.43195009967206	0.908356902463302	55854
TPM1	13	2	32.7	10	0	14	4023300	3211700	4038100	4243200	3809900	3974800	1723800	2157	4023300	3211700	4038100	4243200	3809900	3974800	FALSE	FALSE	FALSE	FALSE	FALSE	FALSE	4009300	3757700	0.468886422493526	0.437268125735519	1.06695585065333	7168
GLB1	9	3	7.5	6	0	8.4001	2460300	2336100	0	1836100	1723200	1502600	511910	2923	2460300	2336100	1416455.56979954	1836100	1723200	1502600	FALSE	FALSE	TRUE	FALSE	FALSE	FALSE	1687300	2070951.85659985	0.264705882352941	0.32853231555422	0.814746124890736	2720
NSF	15	11	16.9	39	0	28.684	13835000	13292000	13977000	12436000	13892000	14858000	1832500	2112	13835000	13292000	13977000	12436000	13892000	14858000	FALSE	FALSE	FALSE	FALSE	FALSE	FALSE	13728666.6666667	13701333.3333333	0.995671476137625	0.619204419174473	1.00199493966524	4905
AP2A2	19	5	16.9	9	0	12.469	4400200	4879500	5194700	5687900	5564700	5551800	665280	2774	4400200	4879500	5194700	5687900	5564700.00000001	5551800	FALSE	FALSE	FALSE	FALSE	FALSE	FALSE	5601466.66666667	4824800	0.0690344062153163	0.168246875134777	1.16097385729288	161
F11R	7	4	13.2	11	0	7.8854	4465600	4119800	3706100	5885800	6341700	5363000	1932700	2071	4465600	4119800	3706100	5885800	6341699.99999999	5363000	FALSE	FALSE	FALSE	FALSE	FALSE	FALSE	5863500	4097166.66666667	0.00699223085460599	0.0892009469033537	1.4311109303177	50848
CHMP4A	18	4	5.2	14	0	17.322	5077000	6647200	7115900	8129400	9050800	8711800	1359100	2333	5077000	6647200	7115900	8129399.99999999	9050800	8711800	FALSE	FALSE	FALSE	FALSE	FALSE	FALSE	8630666.66666666	6280033.33333333	0.0191638919718831	0.109669520589446	1.37430268416834	29082
FHL1	26	8	35.4	40	0	41.946	21200000	23505000	26183000	35394000	30663000	34990000	12605000	857	21200000	23505000	26183000	35394000	30663000	34990000	FALSE	FALSE	FALSE	FALSE	FALSE	FALSE	33682333.3333334	23629333.3333333	0.00769515353311136	0.0894132929348408	1.42544577361472	2273
NDUFS2	6	6	14.3	25	0	14.293	27457000	25196000	21835000	22924000	25824000	25578000	7156100	1168	27457000	25196000	21835000	22924000	25824000	25578000	FALSE	FALSE	FALSE	FALSE	FALSE	FALSE	24775333.3333333	24829333.3333333	0.992933777284499	0.619204419174473	0.997825153044786	4720
TXNDC9	7	2	9.6	6	0.00065466	3.5482	0	6291100	6715100	6987000	6481200	6704400	3329400	1674	695374.48159753	6291100	6715100	6986999.99999999	6481200	6704400.00000001	TRUE	FALSE	FALSE	FALSE	FALSE	FALSE	6724200	4567191.49386584	0.123825379208287	0.228195763327618	1.47228335160267	10190
RANBP3	14	5	12.8	10	0	13.202	5402500	4645400	4502900	6804100	4585500	5988100	1415900	2297	5402500	4645399.99999999	4502900	6804099.99999999	4585500.00000001	5988100	FALSE	FALSE	FALSE	FALSE	FALSE	FALSE	5792566.66666667	4850266.66666666	0.193451720310766	0.28255341417427	1.19427797784314	8498
KIAA1715;LNP	7	2	9.3	7	0	5.2321	1052500	1097700	1443900	0	1072400	0	377390	3059	1052500	1097700	1443900	1237017.63489868	1072400	652707.646908737	FALSE	FALSE	FALSE	TRUE	FALSE	TRUE	987375.093935805	1198033.33333333	0.227487976322605	0.304180074659343	0.824163290339004	80856
NDUFB9;DKFZp566O173	6	4	34.1	14	0	12.202	7428300	7651500	6111500	5706500	6954500	6937100	5501000	1334	7428300.00000001	7651500.00000001	6111500	5706500	6954500	6937100.00000001	FALSE	FALSE	FALSE	FALSE	FALSE	FALSE	6532700	7063766.66666667	0.456825749167592	0.432515688614588	0.9248182036968	4715
NPEPPS	22	21	25	82	0	100.44	75404000	68030000	54245000	66447000	65231000	63760000	8708200	1062	75404000	68029999.9999999	54245000	66446999.9999999	65231000.0000001	63760000	FALSE	FALSE	FALSE	FALSE	FALSE	FALSE	65146000	65893000	0.98220495745468	0.616846449968466	0.988663439212056	9520
FKBP5	7	4	10.2	6	0	6.0377	0	0	9868400	9746500	9745700	0	2264500	1964	1474440.86414292	1186235.70550717	9868399.99999999	9746499.99999999	9745700.00000001	1400415.09715083	TRUE	TRUE	FALSE	FALSE	FALSE	TRUE	6964205.03238361	4176358.85655003	0.26189419163892	0.326735594666467	1.66753	2289
SLC2A3;SLC2A14	11	4	8.3	20	0	12.923	15932000	14384000	12242000	28596000	28386000	26455000	11436000	908	15932000	14384000	12242000	28596000	28386000	26455000	FALSE	FALSE	FALSE	FALSE	FALSE	FALSE	27812333.3333333	14186000	0.00196078431372549	0.0886920183981367	1.96054795808074	6515
Nbla03646;DHCR24	8	5	11.2	12	0	8.6156	10280000	8666100	8725700	8878600	8720400	6501500	3208400	1705	10280000	8666100	8725700.00000001	8878600.00000001	8720400	6501500	FALSE	FALSE	FALSE	FALSE	FALSE	FALSE	8033500	9223933.33333333	0.226489086200518	0.303912787981932	0.870940813391251	1718
EIF2AK2	8	8	17.2	19	0	25.166	15606000	16834000	15475000	11677000	12594000	11807000	4530400	1474	15606000	16834000	15475000	11677000	12594000	11807000	FALSE	FALSE	FALSE	FALSE	FALSE	FALSE	12026000	15971666.6666667	0.00625231224565298	0.0886920183981367	0.752958363769174	5610
USP48	11	3	5	9	0	6.4493	4549200	4327000	3823900	0	0	0	421350	3016	4549200	4327000	3823900	1210503.74692945	827860.171485698	1176767.3284286	FALSE	FALSE	FALSE	TRUE	TRUE	TRUE	1071710.41561458	4233366.66666667	0.000628930817610063	0.0886920183981367	0.253157947326695	84196
GEMIN5	3	4	3.4	13	0	7.3825	5995900	7675300	8671600	7560100	8593700	8539700	610860	2825	5995900	7675300	8671600.00000001	7560099.99999999	8593700.00000001	8539700.00000001	FALSE	FALSE	FALSE	FALSE	FALSE	FALSE	8231166.66666667	7447600	0.348612652608213	0.371175485434795	1.10521062713715	25929
SP3;DKFZp686O1631	14	2	4.7	4	0.0012953	3.4066	3162900	4157500	3697400	3554100	3706000	3973100	3346500	1671	3162900	4157500	3697400	3554100	3706000	3973100	FALSE	FALSE	FALSE	FALSE	FALSE	FALSE	3744400	3672600	0.797077321494636	0.568104058977983	1.01955018243206	6670
LPP	15	10	17.6	29	0	21.924	15487000	16530000	15347000	19717000	17723000	19378000	4184500	1523	15487000	16530000	15347000	19717000	17723000	19378000	FALSE	FALSE	FALSE	FALSE	FALSE	FALSE	18939333.3333333	15788000	0.0326674065852756	0.127825876226987	1.19960307406469	4026
FANCI	11	7	5.7	13	0	14.275	4882100	3678200	2858800	0	1785700	1609300	212650	3252	4882100	3678200	2858800	1353784.12513418	1785700	1609300	FALSE	FALSE	FALSE	TRUE	FALSE	FALSE	1582928.04171139	3806366.66666667	0.00307066222715501	0.0886920183981367	0.415863257623996	55215
PTMA;PTMAP7	20	7	37.4	41	0	195.98	469200000	410400000	507960000	506180000	376580000	365320000	916410000	13	469200000	410400000	507960000	506179999.999999	376580000	365320000	FALSE	FALSE	FALSE	FALSE	FALSE	FALSE	416026666.666667	462520000	0.34550499445061	0.369744468361068	0.899478220761624	5757
IMP4	5	2	14	9	0	9.6795	0	2979200	2949500	3122500	2685000	2507500	1793600	2130	1242310.96353661	2979200	2949500	3122500	2685000	2507500	TRUE	FALSE	FALSE	FALSE	FALSE	FALSE	2771666.66666667	2390336.98784554	0.328079911209767	0.361447544849628	1.15952967333063	92856
USP39	10	11	26.9	30	0	31.266	14816000	13595000	14763000	15282000	16921000	13695000	3322600	1676	14816000	13595000	14763000	15282000	16921000	13695000	FALSE	FALSE	FALSE	FALSE	FALSE	FALSE	15299333.3333333	14391333.3333333	0.504032556418794	0.455477621541021	1.06309352851253	10713
IMMT	16	27	38.8	108	0	91.155	105990000	110030000	105220000	122070000	119830000	123930000	16622000	719	105990000	110030000	105220000	122070000	119830000	123930000	FALSE	FALSE	FALSE	FALSE	FALSE	FALSE	121943333.333333	107080000	0.0475397706252312	0.145726859915189	1.13880587722575	10989
RAB3GAP1	5	6	9.8	18	0	13.339	4299600	4273500	4520900	4258000	4257800	4178700	617650	2817	4299600	4273500	4520900	4258000	4257800	4178700	FALSE	FALSE	FALSE	FALSE	FALSE	FALSE	4231500	4364666.66666667	0.59889012208657	0.495163986425059	0.969489842676035	22930
RBM12B	6	6	7.2	16	0	9.9432	4052700	3820500	4227200	4238000	5216500	5105500	496740	2944	4052700	3820500	4227200	4237999.99999999	5216500	5105500	FALSE	FALSE	FALSE	FALSE	FALSE	FALSE	4853333.33333333	4033466.66666667	0.0646688864224935	0.162569623517892	1.20326600773528	389677
HEL-S-61;KIF5B-RET(NM_020630)_K24;R11;KIF5B-ALK;KIF5B;KIF5B-RET(NM_020630)_K23;R12;KIF5B-RET(NM_020975)_K23;R12;KIF5B-RET(NM_020630)_K22;R12;KIF5B-RET(NM_020975)_K22;R12;KIF5B-ALK_K17;A20;KIF5B-RET(NM_020630)_K16;R12;KIF5B-RET(NM_020975)_K16;R12;KIF5B-RET(NM_020630)_K15;R12;KIF5B-RET(NM_020975)_K15;R12	36	21	27.3	70	0	82.167	54548000	47789000	52721000	51867000	47830000	46753000	5128600	1378	54548000	47789000	52721000	51867000	47830000	46753000.0000001	FALSE	FALSE	FALSE	FALSE	FALSE	FALSE	48816666.6666667	51686000	0.466888642249353	0.437106811947737	0.944485289375589	3799
PPP4R2	6	4	23.5	11	0	9.4136	5281500	3883600	4086000	3854600	3757700	4104900	2258500	1967	5281500	3883600	4086000	3854600	3757700	4104900	FALSE	FALSE	FALSE	FALSE	FALSE	FALSE	3905733.33333333	4417033.33333333	0.290122086570477	0.342098403297728	0.884243572231739	151987
CUTA	5	2	23.7	9	0	12.48	4135400	4527000	0	3985300	3774200	3931500	5009400	1393	4135400	4527000	1191474.76844735	3985300	3774200	3931500	FALSE	FALSE	TRUE	FALSE	FALSE	FALSE	3897000	3284624.92281578	0.286829448760636	0.340852572297478	1.18643683573443	51596
PCYT1A;hCG_2002711	16	9	34.1	25	0	18.867	11924000	10483000	12401000	21110000	18668000	21678000	5712600	1311	11924000	10483000	12401000	21110000	18668000	21678000	FALSE	FALSE	FALSE	FALSE	FALSE	FALSE	20485333.3333333	11602666.6666667	0.0024787273399926	0.0886920183981367	1.76557113307286	5130
SRI	5	7	51	28	0	39.146	28386000	19665000	25606000	31261000	25992000	25973000	12500000	865	28386000	19665000	25606000	31261000	25992000	25973000	FALSE	FALSE	FALSE	FALSE	FALSE	FALSE	27742000	24552333.3333333	0.294561598224195	0.342773998517468	1.12991297500577	6717
PPP1R7	13	7	33.2	26	0	25.134	19722000	19077000	19846000	15604000	21049000	16853000	7302800	1158	19722000	19077000	19846000	15604000	21049000	16853000	FALSE	FALSE	FALSE	FALSE	FALSE	FALSE	17835333.3333333	19548333.3333333	0.329300776914539	0.361447544849628	0.912371046124989	5510
DCUN1D1	7	2	20.3	6	0	37.51	4414100	4372300	4622500	4925300	0	4889500	3432700	1655	4414100	4372300	4622500	4925300	648972.341906863	4889500	FALSE	FALSE	FALSE	FALSE	TRUE	FALSE	3487924.11396895	4469633.33333333	0.204772475027747	0.290204049556616	0.780360234016725	54165
DRAP1	5	3	20.6	12	0	8.6602	12554000	12641000	10799000	9828500	14939000	11842000	15173000	756	12554000	12641000	10799000	9828499.99999999	14939000	11842000	FALSE	FALSE	FALSE	FALSE	FALSE	FALSE	12203166.6666667	11998000	0.968553459119497	0.612404870737975	1.01710007223426	10589
GPS1	20	11	27.8	36	0	27.604	28799000	26210000	23726000	23968000	25299000	25912000	9067900	1032	28799000	26210000	23726000	23968000	25299000	25912000	FALSE	FALSE	FALSE	FALSE	FALSE	FALSE	25059666.6666667	26245000	0.594228634850167	0.492767748811672	0.954835841747635	2873
CYCS	5	7	59.4	48	0	26.444	116050000	140760000	130670000	125260000	116100000	126890000	133310000	155	116050000	140760000	130670000	125260000	116100000	126890000	FALSE	FALSE	FALSE	FALSE	FALSE	FALSE	122750000	129160000	0.563485016648169	0.481840324869907	0.950371632084237	54205
MRPL39	3	5	23.2	14	0	11.389	4271400	4840900	4397700	3999200	3187800	3919700	1316300	2360	4271400.00000001	4840900	4397700	3999200	3187800	3919700	FALSE	FALSE	FALSE	FALSE	FALSE	FALSE	3702233.33333333	4503333.33333333	0.0579726230114687	0.157884984833965	0.822109548482605	54148
SCRN3	5	2	10.5	5	0.0015718	3.1037	1603700	1360600	1625700	1727900	0	1457800	883930	2628	1603700	1360600	1625700	1727900	873152.273594722	1457800	FALSE	FALSE	FALSE	FALSE	TRUE	FALSE	1352950.75786491	1530000	0.359082500924898	0.377682682770874	0.884281541088175	79634
MRPS34	3	4	13.3	11	0	6.0267	9366700	9958300	7905000	8071300	8197500	8318900	4201000	1522	9366700	9958300.00000001	7905000	8071300	8197500	8318900.00000001	FALSE	FALSE	FALSE	FALSE	FALSE	FALSE	8195900	9076666.66666667	0.284683684794673	0.3393318814454	0.902963643040764	65993
POLR2H	6	6	50	25	0	26.789	22490000	20329000	26069000	19430000	16862000	15310000	14085000	792	22490000	20329000	26069000	19430000	16862000	15310000	FALSE	FALSE	FALSE	FALSE	FALSE	FALSE	17200666.6666667	22962666.6666667	0.025527192008879	0.118411336350503	0.749070955754268	5437
FAM3C	3	4	39.4	10	0	9.9824	5203500	5374400	4170900	5672300	6007000	6598400	4885200	1411	5203500	5374400.00000001	4170900	5672300	6007000	6598400.00000001	FALSE	FALSE	FALSE	FALSE	FALSE	FALSE	6092566.66666667	4916266.66666667	0.052016278209397	0.153258360251388	1.23926692341072	10447
RPL24;HEL-S-310	4	9	54.5	39	0	76.624	186840000	197440000	167230000	195530000	176480000	173640000	166080000	126	186840000	197440000	167230000	195530000	176480000	173640000	FALSE	FALSE	FALSE	FALSE	FALSE	FALSE	181883333.333333	183836666.666667	0.904735479097299	0.596354711090753	0.989374626026727	6152
CCDC58	3	2	15.4	8	0	6.0655	0	4222300	4850100	0	5346500	6150300	3624200	1619	807603.117222776	4222300	4850100	884456.70355942	5346500	6150300.00000001	TRUE	FALSE	FALSE	TRUE	FALSE	FALSE	4127085.56785314	3293334.37240759	0.722382537920829	0.543653144166946	1.25316	131076
PPIH	7	5	34.7	22	0	13.334	20434000	19869000	18387000	20720000	18836000	19974000	13722000	808	20434000	19869000	18387000	20720000	18836000	19974000	FALSE	FALSE	FALSE	FALSE	FALSE	FALSE	19843333.3333333	19563333.3333333	0.838364779874214	0.577303128269911	1.01431248935083	10465
RPL22L1	3	3	32.2	13	0	15.273	21144000	18262000	25902000	13408000	12595000	12875000	27947000	510	21144000	18262000	25902000	13408000	12595000	12875000	FALSE	FALSE	FALSE	FALSE	FALSE	FALSE	12959333.3333333	21769333.3333333	0.00443951165371809	0.0886920183981367	0.595302260060023	200916
DKFZp781O2021;CTNND1	41	9	10.9	25	0	38.433	11917000	11923000	13070000	8165200	9923500	11034000	1417700	2294	11917000	11923000	13070000	8165200.00000001	9923499.99999999	11034000	FALSE	FALSE	FALSE	FALSE	FALSE	FALSE	9707566.66666667	12303333.3333333	0.0392156862745098	0.137248335117984	0.789019235979409	1500
YWHAZ	14	14	63.7	94	0	141.66	649550000	587830000	578890000	635690000	642140000	633910000	277950000	62	649550000	587830000	578890000	635690000	642140000	633910000	FALSE	FALSE	FALSE	FALSE	FALSE	FALSE	637246666.666667	605423333.333333	0.451165371809101	0.428851594799649	1.05256	7534
GTPBP4	9	16	28.3	63	0	53.476	50054000	50601000	49203000	54699000	50781000	46312000	9935100	983	50054000	50600999.9999999	49203000	54699000	50781000	46312000	FALSE	FALSE	FALSE	FALSE	FALSE	FALSE	50597333.3333333	49952666.6666667	0.88834628190899	0.592497970300199	1.01290555058789	23560
CDV3	10	5	23.3	9	0	9.345	12408000	12556000	12468000	15820000	12656000	14818000	6071800	1267	12408000	12556000	12468000	15820000	12656000	14818000	FALSE	FALSE	FALSE	FALSE	FALSE	FALSE	14431333.3333333	12477333.3333333	0.123492415834258	0.228195763327618	1.15660397520838	55573
SPCS3	2	3	17.8	17	0	13.531	14753000	13061000	11186000	12122000	14474000	11104000	11450000	907	14753000	13061000	11186000	12122000	14474000	11104000	FALSE	FALSE	FALSE	FALSE	FALSE	FALSE	12566666.6666667	1.3e+07	0.760562338142804	0.556889699426247	0.966666666666666	60559
SH3BGRL3;HEL-S-297	4	3	42	14	0	8.2025	62869000	69935000	59971000	56728000	62802000	73854000	69307000	262	62869000.0000001	69935000.0000001	59971000	56727999.9999999	62802000.0000001	73854000	FALSE	FALSE	FALSE	FALSE	FALSE	FALSE	64461333.3333333	64258333.3333334	0.994413614502405	0.619204419174473	1.00315912333031	83442
RPRC1;MAP7D1	9	6	8.1	18	0	15.27	4617800	4896300	5501100	3405500	4397600	3449900	763660	2709	4617800.00000001	4896300	5501100	3405500	4397600	3449900	FALSE	FALSE	FALSE	FALSE	FALSE	FALSE	3751000	5005066.66666667	0.0232704402515723	0.117526652765927	0.749440566892216	55700
MRPS15	4	3	15.5	9	0	5.292	5500400	5970000	6127600	0	0	6877300	3771200	1593	5500400	5970000	6127600.00000001	1134360.77778575	2258253.38461389	6877300.00000001	FALSE	FALSE	FALSE	TRUE	TRUE	FALSE	3423304.72079988	5866000	0.0432112467628561	0.14080921836689	0.583584166518902	64960
CAP1	28	30	64.8	171	0	178.35	556250000	528390000	525150000	670180000	606470000	620510000	129920000	157	556250000	528390000	525150000	670180000	606470000	620510000	FALSE	FALSE	FALSE	FALSE	FALSE	FALSE	632386666.666666	536596666.666667	0.0394376618571957	0.137340874275837	1.17851396766038	10487
POU4F3;RBM27	4	3	5.7	5	0	4.9459	1563100	0	1829000	0	0	1872300	372990	3071	1563100	1039153.56972887	1829000	1638800.49497607	1806380.64177063	1872300	FALSE	TRUE	FALSE	TRUE	TRUE	FALSE	1772493.7122489	1477084.52324296	0.181058083610803	0.272204321381882	1.19999477643796	54439
SPFH1;ERLIN1	5	10	43.1	52	0	61.362	55652000	54522000	55319000	60061000	61411000	58417000	18079000	676	55652000	54522000	55319000	60061000.0000001	61411000	58417000	FALSE	FALSE	FALSE	FALSE	FALSE	FALSE	59963000	55164333.3333333	0.167443581206067	0.261911321042992	1.08698857353483	10613
RNPS1	9	2	24.2	13	0	10.961	21264000	16389000	15609000	16051000	14536000	16055000	11972000	883	21264000	16389000	15609000	16051000	14536000	16055000	FALSE	FALSE	FALSE	FALSE	FALSE	FALSE	15547333.3333333	17754000	0.260747317795043	0.326032521783322	0.875708760467125	10921
AFG3L2	14	15	20.6	25	0	27.624	21409000	23992000	20133000	21889000	26339000	26165000	3384600	1665	21409000	23992000	20133000	21889000	26339000	26165000	FALSE	FALSE	FALSE	FALSE	FALSE	FALSE	24797666.6666667	21844666.6666667	0.202441731409545	0.288311946810532	1.13518173772393	10939
IFI16	16	6	10.2	16	0	12.702	8017000	7297600	9026200	8089100	7736800	8064400	1385100	2315	8017000.00000001	7297600	9026200	8089100.00000001	7736799.99999999	8064400	FALSE	FALSE	FALSE	FALSE	FALSE	FALSE	7963433.33333333	8113600	0.854975952645209	0.583399158252009	0.981491980542956	3428
ARHGEF2	13	20	23.1	60	0	59.431	35173000	36234000	44087000	52746000	49022000	51898000	4725100	1441	35173000	36234000	44087000	52746000.0000001	49022000	51898000	FALSE	FALSE	FALSE	FALSE	FALSE	FALSE	51222000	38498000	0.0142804291527932	0.0995593698282089	1.33051067587927	9181
LETM1	4	8	20	22	0	29.391	13591000	12691000	10825000	14187000	15500000	12256000	2754000	1821	13591000	12691000	10825000	14187000	15500000	12256000	FALSE	FALSE	FALSE	FALSE	FALSE	FALSE	13981000	12369000	0.254864964853866	0.322525540774856	1.13032581453634	3954
IREB2	3	3	2.8	4	0	4.3096	0	0	0	16693000	18897000	18397000	2263300	1965	1183447.66291859	899809.638379962	771329.207699173	16693000	18897000	18397000	TRUE	TRUE	TRUE	FALSE	FALSE	FALSE	17995666.6666667	951528.836332574	0.000147983721790603	0.0827108610880504	18.9123713118631	3658
USP9X	8	8	3.9	23	0	20.184	6453700	6454700	5297000	7288400	6154900	6702300	347820	3101	6453700.00000001	6454700	5297000	7288399.99999999	6154900	6702300	FALSE	FALSE	FALSE	FALSE	FALSE	FALSE	6715200	6068466.66666667	0.293414724380318	0.342757952525637	1.10657277511068	8239
CPSF1	3	8	6.7	20	0	15.831	9778700	9576100	9486200	9462800	7995200	9803100	895710	2619	9778699.99999999	9576100	9486200.00000001	9462799.99999999	7995199.99999999	9803100.00000001	FALSE	FALSE	FALSE	FALSE	FALSE	FALSE	9087033.33333333	9613666.66666667	0.479097299297077	0.443828308462812	0.945220346035158	29894
ZNF330	6	3	22.3	4	0	5.0968	0	2259400	0	3378900	0	2977200	2041600	2033	856020.888826861	2259400	1134486.32664555	3378900	1141022.28285393	2977200	TRUE	FALSE	TRUE	FALSE	TRUE	FALSE	2499040.76095131	1416635.7384908	0.0920828708842027	0.196320361346827	1.76406728494202	27309
MSMO1	5	2	8.6	4	0.0015674	3.0794	2603100	2951300	2275800	0	2242200	0	3664900	1612	2603100	2951300	2275800	2012006.49711752	2242200	759834.623766846	FALSE	FALSE	FALSE	TRUE	FALSE	TRUE	1671347.04029479	2610066.66666667	0.0527192008879023	0.153258360251388	0.640346494455361	6307
COX7C	3	2	32.1	11	0	7.9537	20630000	15950000	15883000	21481000	22249000	19915000	24023000	565	20630000	15950000	15883000	21481000	22249000	19915000	FALSE	FALSE	FALSE	FALSE	FALSE	FALSE	21215000	17487666.6666667	0.07055123936367	0.169326526776824	1.21314068962888	1350
ANAPC4	5	1	19.3	7	0	5.5035	1424000	1894700	1447500	1130300	1386600	1193100	1821500	2118	1424000	1894700	1447500	1130300	1386600	1193100	FALSE	FALSE	FALSE	FALSE	FALSE	FALSE	1236666.66666667	1588733.33333333	0.0512023677395487	0.152764900016719	0.778397885107633	29945
EIF4E	11	6	24.9	16	0	12.499	33461000	35744000	33462000	38408000	39815000	36152000	20435000	631	33461000	35744000	33462000	38408000	39815000	36152000	FALSE	FALSE	FALSE	FALSE	FALSE	FALSE	38125000	34222333.3333333	0.138660747317795	0.242693351271931	1.11403859078379	1977
HSD17B11	2	9	39.1	30	0	29.38	23786000	25977000	20460000	31057000	31060000	29483000	10499000	951	23786000	25977000	20460000	31057000	31060000	29483000	FALSE	FALSE	FALSE	FALSE	FALSE	FALSE	30533333.3333333	23407666.6666666	0.0175360710321865	0.107312814294898	1.30441593210202	51170
SEPT11;SEPT6	25	4	15.8	18	0	11.679	9731000	9414100	12417000	12382000	10073000	12319000	3266100	1686	9731000.00000001	9414100	12417000	12382000	10073000	12319000	FALSE	FALSE	FALSE	FALSE	FALSE	FALSE	11591333.3333333	10520700	0.377691453940067	0.387811626231433	1.10176445800501	55752
ISOC1	3	3	21.3	8	0	6.9184	4737500	4291300	3776800	0	2965700	3675500	2534100	1878	4737500	4291300	3776800	1283466.55945244	2965700	3675500	FALSE	FALSE	FALSE	TRUE	FALSE	FALSE	2641555.51981748	4268533.33333334	0.0388457269700333	0.137043937200284	0.618843830781254	51015
COX7A2	6	2	27.7	15	0	18.618	22352000	21010000	18811000	22158000	20441000	17696000	25720000	541	22352000	21010000	18811000	22158000	20441000	17696000	FALSE	FALSE	FALSE	FALSE	FALSE	FALSE	20098333.3333333	20724333.3333333	0.732482426933037	0.548249329221493	0.969793962009233	1347
SETD7	2	2	5.2	4	0.0021652	2.9656	3218100	3328500	0	3845200	0	3859900	1348400	2344	3218100	3328500	818033.768548903	3845200	1037504.92576751	3859900	FALSE	FALSE	TRUE	FALSE	TRUE	FALSE	2914201.6419225	2454877.92284963	0.644506104328524	0.513719359647644	1.18710654195777	80854
hCG_23833;RRM2	8	8	28.3	28	0	38.968	13677000	14456000	22088000	9386300	10478000	9840000	3272300	1684	13677000	14456000	22088000	9386300	10478000	9840000.00000001	FALSE	FALSE	FALSE	FALSE	FALSE	FALSE	9901433.33333334	16740333.3333333	0.00884202737698853	0.0909819471968555	0.591471695107624	6241
SLC25A1	4	9	28.6	35	0	28.339	39185000	34418000	29083000	31107000	31973000	32350000	11634000	899	39185000	34418000	29083000	31107000	31973000	32350000	FALSE	FALSE	FALSE	FALSE	FALSE	FALSE	31810000	34228666.6666667	0.50299667036626	0.455477621541021	0.92933798180862	6576
HEL-S-34;PEBP1;HEL-210	5	9	73.3	70	0	141.19	154760000	156240000	146180000	129180000	132330000	142560000	90371000	210	154760000	156240000	146180000	129180000	132330000	142560000	FALSE	FALSE	FALSE	FALSE	FALSE	FALSE	134690000	152393333.333333	0.093747687754347	0.198052927762791	0.88383131370576	5037
HBB	57	2	87.1	75	0	323.31	319610	1962300000	564330	347830	268560	233700	252650000	71	319610	1962300000	564329.999999999	347830	268560	233700	FALSE	FALSE	FALSE	FALSE	FALSE	FALSE	283363.333333333	654394646.666667	0.0743988161302257	0.173744646568318	0.000433015970984359	3043
PRIC295;GCN1L1	4	82	36.2	262	0	236.55	156700000	156620000	155970000	160260000	172270000	168020000	6193200	1253	156700000	156620000	155970000	160260000	172270000	168020000	FALSE	FALSE	FALSE	FALSE	FALSE	FALSE	166850000	156430000	0.302478727339993	0.346910396848102	1.06661126382408	10985
PUS1	12	8	23.2	23	0	20.74	8581000	7827300	7221800	7408000	7288400	7787100	1841300	2109	8581000	7827300	7221800	7408000.00000001	7288399.99999999	7787099.99999999	FALSE	FALSE	FALSE	FALSE	FALSE	FALSE	7494500	7876700	0.546799852016278	0.474314482752736	0.951477141442482	80324
PPID	5	9	26.2	29	0	28.457	32984000	28361000	34256000	29768000	31383000	29464000	7846900	1125	32984000	28361000	34256000	29768000	31383000	29464000	FALSE	FALSE	FALSE	FALSE	FALSE	FALSE	30205000	31867000	0.542804291527932	0.473297095898548	0.947845733831236	5481
GFM1	9	13	17.6	36	0	28.532	32003000	29585000	26961000	23859000	28566000	23452000	4283300	1506	32003000	29585000	26961000	23859000	28566000	23452000	FALSE	FALSE	FALSE	FALSE	FALSE	FALSE	25292333.3333333	29516333.3333333	0.119311875693674	0.224097344235765	0.856892793820371	85476
NDUFV1	19	13	37.4	34	0	26.984	23692000	22820000	21984000	19794000	20695000	17735000	6069500	1268	23692000	22820000	21984000	19794000	20695000	17735000	FALSE	FALSE	FALSE	FALSE	FALSE	FALSE	19408000	22832000	0.0563078061413245	0.157500408365429	0.850035038542396	4723
LRPPRC	13	57	42.6	272	0	266.21	282220000	2.85e+08	262600000	238920000	251200000	243790000	18380000	668	282220000	2.85e+08	262600000	238920000	251200000	243790000	FALSE	FALSE	FALSE	FALSE	FALSE	FALSE	244636666.666667	276606666.666667	0.08220495745468	0.183051328025546	0.884420717746017	10128
NDUFS1	11	21	37.1	80	0	99.82	45996000	45035000	43676000	40219000	38104000	38408000	6466300	1226	45996000	45035000	43676000	40219000	38104000	38408000	FALSE	FALSE	FALSE	FALSE	FALSE	FALSE	38910333.3333333	44902333.3333333	0.0420643729189789	0.138841903135502	0.866554818977484	4719
TSFM	11	5	20.9	13	0	13.923	11062000	10037000	8617400	8631500	8903500	8986700	3330600	1673	11062000	10037000	8617399.99999999	8631499.99999999	8903500	8986700	FALSE	FALSE	FALSE	FALSE	FALSE	FALSE	8840566.66666667	9905466.66666666	0.248908620051794	0.318838048166771	0.892493707178528	10102
TFAM	6	8	28.9	30	0	24.94	32565000	35467000	35896000	35089000	38532000	42654000	14338000	784	32565000	35467000	35896000	35089000	38532000	42653999.9999999	FALSE	FALSE	FALSE	FALSE	FALSE	FALSE	38758333.3333333	34642666.6666667	0.217203107658158	0.298033223474597	1.11880340235548	7019
NUDCD2	2	3	28.8	10	0	7.451	6448400	6368800	6837000	8477300	7006000	8717500	7574500	1139	6448400.00000001	6368800	6837000	8477300.00000001	7006000	8717500	FALSE	FALSE	FALSE	FALSE	FALSE	FALSE	8066933.33333334	6551400	0.0456899741028487	0.143588827279953	1.23132969034608	134492
ERLIN2	5	6	34	17	0	13.944	7692400	8101500	7326200	8266500	9454400	10043000	2535000	1877	7692400.00000001	8101500	7326200.00000001	8266499.99999999	9454400.00000001	10043000	FALSE	FALSE	FALSE	FALSE	FALSE	FALSE	9254633.33333333	7706700	0.0564187939326674	0.157500408365429	1.20085553263178	11160
TBCA	7	9	78.6	44	0	31.754	84536000	83120000	86801000	88095000	72411000	95791000	89706000	211	84536000	83120000.0000001	86801000	88095000.0000001	72411000	95790999.9999999	FALSE	FALSE	FALSE	FALSE	FALSE	FALSE	85432333.3333333	84819000	0.995005549389567	0.619204419174473	1.00723108423034	6902
SKP1	7	8	30.7	30	0	58.97	51032000	48556000	54166000	45359000	45618000	43823000	30116000	480	51032000	48556000	54166000	45359000	45618000	43822999.9999999	FALSE	FALSE	FALSE	FALSE	FALSE	FALSE	44933333.3333333	51251333.3333333	0.0750647428782834	0.174414523554788	0.876725158369864	6500
FABP5	4	11	76.3	24	0	99.427	42518000	39132000	44118000	46933000	40828000	39125000	33112000	450	42518000	39132000	44118000	46933000	40828000	39125000	FALSE	FALSE	FALSE	FALSE	FALSE	FALSE	42295333.3333333	41922666.6666667	0.932260451350352	0.602843517708576	1.00889	2171
PPP1R2;PPP1R2P3	6	4	27.1	5	0	8.9442	3110800	2722900	3483300	0	2941000	2002400	2082300	2018	3110800	2722900	3483300	1135114.99421686	2941000	2002400	FALSE	FALSE	FALSE	TRUE	FALSE	FALSE	2026171.66473895	3105666.66666667	0.0424713281539031	0.139362135805893	0.652411183236757	5504
UBR5	6	4	1.9	10	0	12.942	2049000	2058500	1849800	1793100	1610100	1563500	90383	3400	2049000	2058500	1849800	1793100	1610100	1563500	FALSE	FALSE	FALSE	FALSE	FALSE	FALSE	1655566.66666667	1985766.66666667	0.044173140954495	0.142712092686607	0.833716616588052	51366
PRRC2C	16	7	7.5	42	0	44.701	25410000	25671000	28781000	39545000	37342000	39959000	2019100	2042	25410000	25671000	28781000	39545000	37342000	39959000	FALSE	FALSE	FALSE	FALSE	FALSE	FALSE	38948666.6666667	26620666.6666667	0.00384757676655568	0.0886920183981367	1.4630988455085	23215
UBA5	6	3	11.4	5	0	5.6746	3356500	4128700	3504400	3987600	3407800	3848500	1474400	2272	3356500	4128700.00000001	3504400	3987600	3407800	3848500	FALSE	FALSE	FALSE	FALSE	FALSE	FALSE	3747966.66666667	3663200	0.788050314465409	0.566860109580845	1.0231400596928	79876
NAA50	10	9	58.9	37	0	37.075	17442000	19049000	19953000	21659000	18525000	18257000	10951000	934	17442000	19049000	19953000	21659000	18525000	18257000	FALSE	FALSE	FALSE	FALSE	FALSE	FALSE	19480333.3333333	18814666.6666667	0.697410284868664	0.533722880775047	1.03538019984409	80218
EZR;HEL-S-105;EZR-ROS1	15	24	53.6	123	0	68.07	238610000	234980000	237440000	322530000	296280000	284580000	50412000	335	238610000	234980000	237440000	322530000	296280000	284580000	FALSE	FALSE	FALSE	FALSE	FALSE	FALSE	301130000	237010000	0.010802811690714	0.0947993715547655	1.2705371081389	7430
HMGB3;DKFZp779G118	6	7	36.7	20	0	34.267	26718000	26507000	25888000	28583000	22639000	25868000	27253000	521	26718000	26507000	25888000	28583000	22639000	25868000	FALSE	FALSE	FALSE	FALSE	FALSE	FALSE	25696666.6666667	26371000	0.725453200147984	0.545108632728128	0.974428981330503	3149
FAM136A	5	7	30.2	15	0	16.24	16206000	15687000	14591000	13901000	12976000	11259000	6009900	1274	16206000	15687000	14591000	13901000	12976000	11259000	FALSE	FALSE	FALSE	FALSE	FALSE	FALSE	12712000	15494666.6666667	0.0453940066592675	0.143588827279953	0.82041132432665	84908
MRPL22	5	3	17.5	7	0	9.0902	4202500	3730600	3327800	3494900	3964100	3578400	1949200	2064	4202500	3730600	3327800	3494900	3964100	3578400	FALSE	FALSE	FALSE	FALSE	FALSE	FALSE	3679133.33333333	3753633.33333334	0.851461339252682	0.581781927854976	0.980152563294229	29093
[truncated: 1,286 more rows]
